# Supplementary material for: Shigella sonnei and Shigella flexneri infection in Caenorhabditis elegans led to species-specific regulatory responses in the host and pathogen
Source: Microb Genom. 2025 Jan 24;11(1):001339. doi: 10.1099/mgen.0.001339 (PMC11893279; doi:10.1099/mgen.0.001339)
Supplement: Uncited Supplementary Material 2. [file mgen-11-01339-s002.xlsx]

## Sheet: ST 1
Supplementary Table 1: Dual RNA-sequencing summary of C. elegans – Shigella host infection model.
Sample	Sample ID	Trimming			Map to bacteria (Shigella)		Map to host (C. elegans)
		Before trimming	Both reads surviving	Surviving reads (%)	Aligned reads	Aligned reads (%)	Aligned reads	Aligned reads (%)
S. sonnei in vitro	5SS0	43755354	38564493	88.14	37882311	98.23
	6SS0	32284496	28809710	89.24	28575628	99.19
	7SS0	29232072	25114103	85.91	24807165	98.78
S. sonnei in vivo 10 minutes	5SSCE0	57529116	49282507	85.67	232199	0.47	48634782	98.69
	6SSCE0	70447988	60105529	85.32	193914	0.32	59306740	98.67
	7SSCE0	67748945	57741495	85.23	128720	0.22	56867237	98.49
S. sonnei in vivo 24 hours	5SSCE24	73811695	62466271	84.63	65502	0.1	61769112	98.88
	6SSCE24	66489996	57405273	86.34	42433	0.07	56674918	98.73
	7SSCE24	57539790	48298560	83.94	71644	0.15	47471066	98.29
S. flexneri in vivo 10 minutes	1SFCE0	95628968	88240797	92.27	21140	0.02	87474846	99.13
	3SFCE0	116801636	108125191	92.57	45416	0.04	107281041	99.22
	4SFCE0	94681870	87194746	92.09	28211	0.03	86259323	98.93
S. flexneri in vivo 24 hours	1SFCE24	113669219	103702274	91.23	161329	0.16	102650742	98.99
	3SFCE24	105297901	95241645	90.45	154581	0.16	94069813	98.77
	4SFCE24	108175306	99925254	92.37	54486	0.05	98856496	98.93

## Sheet: ST2
Supplementary Table 2: DEGs identified in S. sonnei-infected C. elegans at 24 hpi compared to 10 mpi.
Gene	Gene ID	Log2 fold change	p value adjusted
abf-2	exon-NM_058851.6-1	1.24096	0.00267478
abt-4	exon-NM_070774.5-6	-1.31886	4.77384e-11
abt-4	exon-NM_070774.5-5	-1.2238	7.12385e-08
abt-4	exon-NM_070774.5-13	-1.18954	9.176e-06
abt-4	exon-NM_070774.5-16	-1.15923	4.29998e-08
abt-4	exon-NM_070774.5-2	-1.14319	0.0168872
abt-4	exon-NM_070774.5-15	-1.05926	0.00109539
abt-4	exon-NM_070774.5-12	-1.05483	0.000147427
acl-7	exon-NM_064324.9-4	-1.18081	0.00222943
aco-1	exon-NM_077497.4-7	-1.00968	3.21577e-14
anmt-2	exon-NM_065933.10-2	-1.2435	0.000277937
argk-1	exon-NM_074653.6-2	-1.13907	3.64411e-07
asah-1	exon-NM_060772.11-4	-1.39098	3.30756e-05
asah-1	exon-NM_060772.11-2	-1.3558	0.000428554
asah-2	exon-NM_063786.4-4	-1.15955	0.000730084
asm-2	exon-NM_077493.8-3	-1.13273	0.00351254
asp-1	exon-NM_171587.6-1	-1.58491	7.2189e-07
asp-12	exon-NM_072733.7-3	-1.75967	6.79359e-06
asp-12	exon-NM_072733.7-4	-1.53654	0.000191186
asp-12	exon-NM_072733.7-1	-1.42865	0.000791878
asp-12	exon-NM_072733.7-2	-1.30967	0.00301096
asp-14	exon-NM_076681.7-3	-1.22688	0.00712168
asp-2	exon-NM_182329.5-2	-1.00639	1.45559e-07
asp-3	exon-NM_076741.8-2	-1.10033	8.43782e-07
atf-2	exon-NM_063460.4-6	-1.01996	0.0394552
bli-1	exon-NM_063910.8-3	-1.4227	0.000691716
bus-19	exon-NM_001047697.5-1	-1.0274	0.0461786
C03B1.13	exon-NM_076660.5-9	-1.02448	0.0496714
C04C11.25	exon-NM_001361823.3-1	-1.03984	0.0433425
C10G11.8	exon-NM_001392421.1-3	-1.36468	0.00137913
C14C6.5	exon-NM_001392468.1-1	-1.32984	0.00252208
C17F4.7	exon-NM_062086.10-2	1.69875	1.94986e-05
C17F4.7	exon-NM_062086.10-1	1.82581	2.20718e-06
C17H12.12	exon-NM_068641.4-8	-1.29984	0.0025246
C18H9.6	exon-NM_062963.6-1	-1.09784	0.000159087
C25E10.8	exon-NM_001383365.2-4	1.0743	0.00541456
C32D5.6	exon-NM_062872.7-3	-1.17569	6.76808e-05
C32D5.6	exon-NM_062872.7-6	-1.06205	0.031477
C37C3.10	exon-NM_072625.3-2	-1.05054	0.0398659
C48E7.7	exon-NM_001383221.2-2	-1.46013	0.000422856
C55A6.6	exon-NM_073519.7-3	-1.08186	0.0305496
cdr-1	exon-NM_074585.9-5	-1.34071	1.25501e-08
cdr-4	exon-NM_073709.7-5	-1.58281	1.4969e-09
cdr-4	exon-NM_073709.7-6	-1.21136	0.000647695
cest-35.1	exon-NM_071999.6-7	-1.1667	0.0108757
cest-35.2	exon-NM_071997.8-4	-1.87876	1.77692e-12
cest-35.2	exon-NM_071997.8-7	-1.25756	0.0042515
cest-35.2	exon-NM_071997.8-9	-1.20874	0.00848614
cest-35.2	exon-NM_071997.8-8	-1.08004	0.00425031
cgt-1	exon-NM_074570.6-4	-1.06866	0.0281002
clec-10	exon-NM_061324.9-4	-1.17024	0.0048183
clec-210	exon-NM_071454.6-3	-1.50203	0.000317972
clec-218	exon-NM_072746.7-7	-1.12643	3.12261e-05
clec-227	exon-NM_074187.6-2	-1.4785	0.000422856
clec-5	exon-NM_065621.9-4	-1.27394	8.11729e-09
clec-54	exon-NM_074189.7-2	-1.26408	0.000640927
clec-56	exon-NM_074188.6-2	-1.06369	0.000402729
col-13	exon-NM_073276.3-2	-1.08242	0.0305496
col-139	exon-NM_071851.6-3	-2.00064	5.91715e-13
col-150	exon-NM_073246.5-2	1.03224	0.0459243
col-158	exon-NM_073580.9-3	1.1366	0.0180453
col-158	exon-NM_073580.9-2	1.69263	3.91033e-06
col-159	exon-NM_001392636.1-3	-1.5461	5.95974e-09
col-159	exon-NM_001392636.1-2	-1.09955	0.00456396
col-41	exon-NM_078121.5-2	1.36598	0.00139485
col-41	exon-NM_078121.5-1	1.75043	8.71064e-06
col-81	exon-NM_063960.5-3	-2.17881	1.63865e-10
col-92	exon-NM_067007.7-2	-1.74943	1.22445e-06
col-95	exon-NM_001383002.2-2	2.00854	9.99919e-92
cpi-1	exon-NM_068514.6-3	1.0668	7.20533e-05
cpr-4	exon-NM_072281.6-2	-1.31388	2.68349e-16
ctsa-2	exon-NM_076678.6-7	-1.03726	0.00191085
ctsa-2	exon-NM_076678.6-10	-1.00934	0.00117396
ctsa-3.1	exon-NM_063108.8-9	-1.34812	3.42561e-05
ctsa-3.1	exon-NM_063108.8-1	-1.07918	0.0129149
cyp-13A10	exon-NM_063684.6-2	-1.34608	0.00135709
cyp-13A4	exon-NM_063710.3-4	-1.02781	0.0348491
cyp-13A5	exon-NM_063711.6-6	-1.52926	1.9259e-06
cyp-13A5	exon-NM_063711.6-4	-1.47897	5.60553e-08
cyp-13A5	exon-NM_063711.6-2	-1.3758	0.000339748
cyp-14A2	exon-NM_077803.4-3	-1.03936	0.000214554
cyp-14A3	exon-NM_077804.4-5	-1.25994	0.00167996
cyp-14A3	exon-NM_077804.4-3	-1.19997	1.65132e-06
cyp-14A3	exon-NM_077804.4-7	-1.12288	0.0108757
cyp-25A3	exon-NM_001047385.5-8	-1.33782	2.27295e-07
cyp-29A2	exon-NM_073446.5-4	-1.22202	1.95196e-06
cyp-29A3	exon-NM_070729.7-6	-1.19092	0.000354887
cyp-33C1	exon-NM_071191.3-2	-1.7137	4.36994e-06
cyp-33C1	exon-NM_071191.3-1	-1.44309	0.000666126
cyp-33C1	exon-NM_071191.3-3	-1.01656	0.0285737
cyp-33C7	exon-NM_071217.3-3	-1.25963	1.30293e-11
cyp-33C7	exon-NM_071217.3-2	-1.13747	1.83285e-08
cyp-33C7	exon-NM_071217.3-1	-1.09895	6.37192e-06
cyp-34A10	exon-NM_071703.5-5	-1.13396	0.00562101
cyp-34A10	exon-NM_071703.5-4	-1.07855	0.00137913
cyp-34A10	exon-NM_071703.5-2	-1.06131	0.00185134
cyp-34A7	exon-NM_071700.3-3	-1.4681	2.35738e-10
cyp-34A7	exon-NM_071700.3-2	-1.45053	2.75398e-08
cyp-34A7	exon-NM_071700.3-6	-1.03423	0.00178666
cyp-35A1	exon-NM_001356694.2-6	-1.33474	3.42829e-06
cyp-35A1	exon-NM_001356694.2-4	-1.06461	0.0130041
cyp-35A2	exon-NM_072479.7-6	-1.02844	0.000787602
cyp-35A3	exon-NM_071720.6-6	-1.49545	0.000277937
cyp-35A3	exon-NM_071720.6-1	-1.04735	0.0378997
cyp-35A4	exon-NM_071723.2-6	-2.10071	1.5718e-09
cyp-35A5	exon-NM_071691.7-6	-1.48356	3.21577e-14
cyp-35A5	exon-NM_071691.7-1	-1.23974	0.00131077
cyp-35A5	exon-NM_071691.7-7	-1.1323	0.00451383
cyp-35A5	exon-NM_071691.7-4	-1.05518	0.00147555
cyp-35B2	exon-NM_071693.3-4	-1.99805	1.90435e-26
cyp-35B3	exon-NM_071694.1-4	-2.01942	7.81483e-23
cyp-35B3	exon-NM_071694.1-1	-1.3304	0.00215688
cyp-35C1	exon-NM_171550.6-6	-1.11684	8.47081e-14
cyp-35D1	exon-NM_074643.2-4	-1.27645	9.72269e-11
cyp-35D1	exon-NM_074643.2-5	-1.17569	1.65968e-11
D1086.3	exon-NM_001392647.1-3	1.70561	5.11924e-08
D1086.3	exon-NM_001392647.1-4	1.97822	2.36343e-12
D2063.1	exon-NM_001330852.2-2	-1.25314	0.0010365
D2063.1	exon-NM_001330852.2-3	-1.1335	0.00461267
dhs-14	exon-NM_071351.7-4	-1.58299	1.74934e-07
dhs-14	exon-NM_071351.7-2	-1.55772	1.42173e-18
dhs-23	exon-NM_074419.6-1	-1.06126	0.00478474
dod-21	exon-NM_070071.2-2	1.37009	0.00120052
E02C12.10	exon-NM_073029.4-4	-3.04533	2.8741e-55
E02C12.10	exon-NM_073029.4-3	-1.51498	0.00020969
E02C12.10	exon-NM_073029.4-5	-1.24412	0.00596522
E02C12.6	exon-NM_073025.4-4	-2.08028	4.65834e-11
endu-2	exon-NM_076990.8-6	-1.7756	7.79111e-08
endu-2	exon-NM_076990.8-5	-1.4475	0.000335637
endu-2	exon-NM_076990.8-4	-1.04222	0.0423732
ets-9	exon-NM_001383557.2-5	-1.13243	0.00277217
F08B4.8	exon-NM_001307098.3-1	-1.65331	4.11079e-05
F08H9.2	exon-NM_074183.6-1	-1.64036	4.95362e-05
F13D12.9	exon-NM_001393203.1-3	-1.03624	0.0369097
F21C10.9	exon-NM_072959.7-5	-1.66345	1.15941e-09
F21C10.9	exon-NM_072959.7-4	-1.59577	9.02149e-05
F21C10.9	exon-NM_072959.7-1	-1.04473	0.0402188
F25D1.5	exon-NM_073303.6-2	-1.23801	0.00337566
F25D1.5	exon-NM_073303.6-3	-1.08555	0.0282781
F26B1.8	exon-NM_001263250.2-2	-1.68982	1.92279e-05
F32A11.3	exon-NM_064391.5-2	-1.43805	0.000691716
F36A2.10	exon-NM_059985.7-1	-1.08923	0.0222463
F38B2.6	exon-NM_001270211.3-2	-1.0546	0.0386266
F40G9.5	exon-NM_001393247.1-1	-1.21483	0.000534178
F43D9.1	exon-NM_066912.7-5	-1.01284	0.0471646
F49C12.15	exon-NM_069237.5-5	-1.36711	0.00139475
F54B11.11	exon-NM_001373557.2-9	-1.19072	0.0108983
F56D5.3	exon-NM_069256.4-2	-1.07374	0.0237061
F59B1.2	exon-NM_001380628.3-4	-1.35706	5.18537e-07
F59B1.2	exon-NM_001380628.3-2	-1.2636	9.99015e-05
F59B1.2	exon-NM_001380628.3-1	-1.17485	0.00435405
fipr-5	exon-NM_001028483.2-2	-1.14838	0.0122227
fmi-1	exon-NM_073855.6-1	-1.02969	0.0262355
gba-2	exon-NM_061807.7-6	-1.49486	1.09213e-10
gba-2	exon-NM_061807.7-10	-1.35879	0.000245629
gipc-1	exon-NM_065616.8-3	-1.14884	0.0168195
gipc-2	exon-NM_069409.6-3	-2.1012	1.53601e-08
grd-10	exon-NM_067946.5-2	-1.02989	0.0336071
gsp-4	exon-NM_001393293.1-2	-1.0019	0.0429619
gst-33	exon-NM_071567.4-2	-1.13479	0.0027156
gst-35	exon-NM_171054.6-2	-1.27225	0.00246577
gst-5	exon-NM_001267338.3-2	-1.2423	1.69912e-06
gst-5	exon-NM_001267338.3-1	-1.23537	1.17109e-06
gst-6	exon-NM_062481.10-2	-1.2501	0.000601538
H23N18.4	exon-NM_071913.6-5	-1.22147	6.91926e-05
hrg-7	exon-NM_001269519.3-5	1.03875	0.0239163
hrg-7	exon-NM_001269519.3-2	1.40334	2.00492e-07
irg-5	exon-NM_001380807.2-1	-1.39229	6.30975e-08
K08D8.3	exon-NM_070059.4-1	-1.06337	0.0242234
K10D11.5	exon-NM_070089.4-5	-1.24949	0.000155103
K10D11.5	exon-NM_070089.4-6	-1.1767	0.00535881
K12D9.1	exon-NM_071422.4-3	-1.12429	0.0209588
lact-2	exon-NM_063775.5-5	1.17283	0.000154537
lact-2	exon-NM_063775.5-4	1.27765	1.59878e-11
let-756	exon-NM_066002.7-8	-1.03508	0.000705825
linc-171	exon-NR_131390.1-1	-1.16466	0.00478474
lys-4	exon-NM_069791.9-1	-1.45274	0.000309033
lys-4	exon-NM_069791.9-2	-1.1313	0.0201143
lys-5	exon-NM_069792.6-2	-1.02998	0.0308714
msd-4	exon-NM_065614.6-1	-1.16697	0.0128936
msp-113	exon-NM_068372.8-1	-1.00638	0.027745
msp-142	exon-NM_062743.6-1	-1.22163	0.00662088
msp-3	exon-NM_062457.10-1	-1.29744	0.00278426
msp-31	exon-NM_062497.6-1	-1.67385	3.2732e-06
msp-33	exon-NM_062487.9-1	-2.27692	4.65039e-10
msp-36	exon-NM_001380430.1-1	-1.53471	0.000182037
msp-38	exon-NM_069448.10-1	-1.54975	0.000163202
msp-45	exon-NM_062558.8-1	-1.7132	1.43815e-05
msp-49	exon-NM_001381414.1-1	-1.60802	7.88262e-05
msp-50	exon-NM_062571.10-1	-1.57505	0.000123162
msp-53	exon-NM_068313.7-1	-1.50089	0.000215982
msp-55	exon-NM_068310.8-1	-1.18876	0.00843862
msp-56	exon-NM_069361.7-1	-1.60015	8.51955e-05
msp-77	exon-NM_069380.5-1	-2.3581	4.65834e-11
msp-79	exon-NM_069339.8-1	-1.04553	0.0159262
nep-14	exon-CELE_F40B5.1-6	-1.05708	0.0341611
nsph-3.1	exon-NM_069638.6-3	-1.24888	0.0040796
ora-1	exon-NM_068933.8-2	1.03191	0.0445515
pcp-1	exon-NM_066287.7-5	-1.17185	9.35146e-06
pcp-1	exon-NM_066287.7-3	-1.0784	0.000365667
pcp-1	exon-NM_066287.7-7	-1.06661	5.10725e-05
pcp-3	exon-NM_001380398.3-4	-1.02222	4.82586e-05
pept-1	exon-NM_076686.7-13	-1.47405	6.5008e-07
pept-1	exon-NM_076686.7-14	-1.2003	0.000422856
pept-1	exon-NM_076686.7-5	-1.09026	0.0287553
pgp-1	exon-NM_070012.6-10	-1.27642	0.000277937
pgp-1	exon-NM_070012.6-8	-1.10372	0.0011371
pgp-1	exon-NM_070012.6-13	-1.06773	0.0298567
pgp-13	exon-NM_001373542.2-13	-1.73091	1.84608e-16
pgp-13	exon-NM_001373542.2-8	-1.68225	1.84608e-16
pgp-13	exon-NM_001373542.2-14	-1.62647	1.11316e-06
pgp-13	exon-NM_001373542.2-11	-1.55455	9.0087e-08
pgp-13	exon-NM_001373542.2-12	-1.23964	0.00417109
pgp-13	exon-NM_001373542.2-9	-1.10427	0.00911398
pgp-14	exon-NM_077727.10-5	-1.46294	1.02032e-05
pgp-14	exon-NM_077727.10-7	-1.13767	0.000183406
pgp-14	exon-NM_077727.10-8	-1.07578	0.0210866
pgp-3	exon-NM_077500.5-11	-1.01526	0.000159693
pgp-9	exon-NM_075086.6-7	-1.76322	3.5093e-12
pgp-9	exon-NM_075086.6-8	-1.76288	9.08845e-14
pgp-9	exon-NM_075086.6-10	-1.66009	4.54381e-07
pgp-9	exon-NM_075086.6-5	-1.63115	7.68044e-13
pgp-9	exon-NM_075086.6-6	-1.50229	1.46105e-07
pgp-9	exon-NM_075086.6-9	-1.21777	0.00731803
pgp-9	exon-NM_075086.6-11	-1.13852	0.00875577
pho-11	exon-NM_063742.9-6	1.17118	0.0104538
pho-8	exon-NM_073582.5-4	-1.0939	0.0179469
pho-9	exon-NM_065211.6-2	-1.08096	0.00100555
pho-9	exon-NM_065211.6-3	-1.05966	7.25806e-07
R02C2.7	exon-NM_001028893.3-3	-1.35503	0.00189717
R02D5.3	exon-NM_074192.6-1	-1.46882	3.91033e-06
R05D8.9	exon-NM_071352.3-2	-2.17539	6.64238e-31
R05D8.9	exon-NM_071352.3-4	-1.22683	0.00637864
R05D8.9	exon-NM_071352.3-3	-1.02814	0.0479381
R05H10.1	exon-NM_064675.5-4	-1.75413	3.93376e-09
R05H10.1	exon-NM_064675.5-3	-1.39677	0.00116789
R08F11.4	exon-NM_071651.5-4	-1.40664	0.000354887
R08F11.4	exon-NM_071651.5-5	-1.10194	0.0146942
R09E10.6	exon-NM_069488.8-4	-1.09535	0.0210023
R10E9.2	exon-NM_065397.5-2	-1.33938	0.00164455
R13D11.4	exon-NM_070928.4-1	-1.04082	0.0246821
smd-1	exon-NM_001392971.1-3	-1.06407	2.76879e-07
snf-5	exon-NM_064334.6-2	-1.12352	0.0138337
sodh-1	exon-NM_073590.8-3	-1.08989	0.0288249
sodh-2	exon-NM_073591.5-2	-1.4891	0.000123162
spch-1	exon-NM_069436.7-2	-1.50317	0.000194468
spch-3	exon-NM_059359.5-2	-1.72495	1.24537e-05
spp-8	exon-NM_069046.7-5	-1.04173	0.00185134
ssp-35	exon-NM_073675.5-1	-1.5901	8.04131e-05
ssq-1	exon-NM_069367.5-2	-1.22067	0.00819476
ssq-2	exon-NM_068297.4-2	-1.58435	0.000105528
ssq-3	exon-NM_068712.5-2	-1.13745	0.0105371
ssq-4	exon-NM_068303.5-2	-2.41482	2.67702e-11
sss-1	exon-NM_069379.7-2	-1.15875	0.00968899
stdh-2	exon-NM_074691.2-4	-1.11589	0.0182895
stdh-2	exon-NM_074691.2-2	-1.03241	0.0455882
T10B5.8	exon-NM_071115.8-3	-1.06472	0.00161794
T10B5.8	exon-NM_071115.8-4	-1.02061	0.00156972
T16G1.4	exon-NM_073835.5-2	-1.88277	2.98165e-09
T16G1.4	exon-NM_073835.5-7	-1.38743	0.00129553
T16G1.4	exon-NM_073835.5-3	-1.26538	0.00505073
T16G1.6	exon-NM_073833.7-2	-1.8222	2.49732e-13
T16G1.6	exon-NM_073833.7-7	-1.51843	1.44655e-10
T16G1.6	exon-NM_073833.7-1	-1.51739	1.96248e-08
T16G1.6	exon-NM_073833.7-3	-1.21921	8.51955e-05
T22B7.7	exon-NM_001375037.3-2	1.04949	0.0300161
T22B7.7	exon-NM_001375037.3-5	1.11179	0.0147164
T22B7.7	exon-NM_001375037.3-3	1.23181	0.00724656
ugt-1	exon-NM_073270.6-6	-1.07463	0.000125773
ugt-16	exon-NM_073809.7-4	-1.08531	3.56603e-05
ugt-16	exon-NM_073809.7-1	-1.02376	0.000173376
ugt-18	exon-NM_073808.6-5	-1.18923	0.0087986
ugt-33	exon-NM_073291.10-1	-1.52415	7.26823e-11
ugt-33	exon-NM_073291.10-7	-1.50123	3.70567e-06
ugt-33	exon-NM_073291.10-6	-1.06637	0.0247773
ugt-33	exon-NM_073291.10-4	-1.04038	0.0420293
ugt-34	exon-NM_073327.6-1	-1.84944	2.42403e-07
ugt-36	exon-NM_072419.5-4	-1.44167	1.5104e-10
ugt-37	exon-NM_072410.7-2	-1.29687	0.00269392
ugt-37	exon-NM_072410.7-4	-1.10122	0.00814651
ugt-49	exon-NM_073265.4-3	-1.0351	0.000808343
ugt-51	exon-NM_071987.6-4	-1.0306	0.000194468
W03D8.8	exon-NM_058646.3-8	-1.26088	0.00530366
W03D8.8	exon-NM_058646.3-4	-1.00297	0.0459243
W03D8.9	exon-NM_058643.5-3	-1.21438	0.00843862
Y106G6H.13	exon-NM_001381200.1-1	-1.14765	0.0167233
Y113G7C.1	exon-NM_075517.5-6	-1.07008	0.0232895
Y32F6B.1	exon-NM_073288.10-10	-1.42049	6.79359e-06
Y32F6B.1	exon-NM_073288.10-6	-1.08678	0.0167757
Y32F6B.1	exon-NM_073288.10-3	-1.00331	0.0167233
Y38C1AA.7	exon-NM_067471.7-2	-1.13813	0.0182895
Y43C5A.3	exon-NM_069483.7-2	-1.01625	0.00318445
Y57G11A.2	exon-NM_070357.5-5	-1.47322	0.000339748
ZK593.3	exon-NM_069630.4-2	-1.21773	5.79335e-05
ZK742.3	exon-NM_072613.6-2	-1.0769	0.00481035

## Sheet: ST3
Supplementary Table 3: DEGs identified in S. flexneri-infected C. elegans at 24 hpi compared to 10 mpi.
Gene	Gene ID	Log2 fold change	p value adjusted
lys-4	exon-NM_069791.9-2	-2.79672	8.05628e-79
clec-47	exon-NM_074343.7-1	-2.24628	7.92287e-22
cpr-1	exon-NM_073601.11-3	-2.16019	1.28731e-45
ZK593.3	exon-NM_069630.4-2	-2.14114	2.6401e-36
clec-3	exon-NM_062025.3-4	-2.11811	1.86367e-15
lys-4	exon-NM_069791.9-1	-2.10584	3.04418e-15
msra-1	exon-NM_063139.10-2	-2.05923	2.47138e-16
msra-1	exon-NM_063139.10-1	-1.94531	9.09451e-13
cpr-1	exon-NM_073601.11-2	-1.8827	1.46301e-15
sodh-1	exon-NM_073590.8-2	-1.68236	2.91546e-20
F54D8.10	exon-NM_001361711.3-1	-1.63963	1.50175e-07
asp-1	exon-NM_171587.6-1	-1.60048	2.20818e-63
col-124	exon-NM_069466.6-2	-1.57775	7.5889e-10
F21C10.9	exon-NM_072959.7-5	-1.57482	1.10474e-18
C50F7.5	exon-NM_001380341.1-1	-1.52064	1.66436e-10
W03D8.8	exon-NM_058646.3-8	-1.50682	4.06505e-06
ndnf-1	exon-NM_067881.5-4	-1.40575	2.52409e-12
col-19	exon-NM_001038488.6-2	-1.40435	1.13961e-28
fipr-5	exon-NM_001028483.2-2	-1.37067	4.82014e-05
dod-24	exon-NM_070073.8-1	-1.35978	4.02573e-10
cyp-13A4	exon-NM_063710.3-4	-1.33505	8.86069e-05
clec-47	exon-NM_074343.7-2	-1.32953	8.79021e-05
col-142	exon-NM_072335.8-1	-1.32627	0.000101494
C04C11.25	exon-NM_001361823.3-1	-1.32538	4.82014e-05
col-20	exon-NM_062478.10-2	-1.3182	2.39252e-32
sodh-1	exon-NM_073590.8-1	-1.31272	4.60835e-11
R05H10.1	exon-NM_064675.5-4	-1.30394	1.72182e-07
Y39B6A.1	exon-NM_171608.6-3	-1.30141	1.9139e-41
C30G12.2	exon-NM_063119.7-2	-1.28485	2.11418e-06
ndnf-1	exon-NM_067881.5-8	-1.28243	1.35505e-06
col-19	exon-NM_001038488.6-1	-1.2671	6.87322e-08
K08D12.6	exon-NM_171275.8-2	-1.25846	8.81858e-05
H32K16.2	exon-NM_001026361.2-2	-1.2582	0.000231192
acs-2	exon-NM_074468.6-3	-1.24765	3.34457e-16
acs-2	exon-NM_074468.6-6	-1.24325	6.64373e-11
col-93	exon-NM_001382993.2-2	-1.24151	5.69516e-21
cat-4	exon-NM_073309.6-4	-1.22962	4.58842e-12
K10D11.5	exon-NM_070089.4-5	-1.22302	8.62566e-06
ssq-1	exon-NM_069367.5-2	-1.21446	0.000444331
col-159	exon-NM_001392636.1-3	-1.21339	0.000473447
col-92	exon-NM_067007.7-2	-1.20926	0.000372243
C30G12.2	exon-NM_063119.7-1	-1.20494	1.59745e-07
ctsa-2	exon-NM_076678.6-10	-1.20299	5.48337e-10
acs-2	exon-NM_074468.6-4	-1.1874	1.55151e-10
F17A9.4	exon-NM_072177.7-2	-1.17728	2.34601e-08
asp-14	exon-NM_076681.7-4	-1.17679	0.000891913
asp-12	exon-NM_072733.7-4	-1.17575	0.000778132
col-142	exon-NM_072335.8-2	-1.16752	0.00108153
F56D5.3	exon-NM_069256.4-2	-1.16135	0.000231192
asp-12	exon-NM_072733.7-3	-1.15967	0.000792045
dod-24	exon-NM_070073.8-2	-1.15448	9.59698e-05
ctsa-2	exon-NM_076678.6-21	-1.14566	1.43274e-12
cpg-7	exon-NM_001027072.5-2	-1.14421	2.61353e-05
hsp-12.3	exon-NM_069266.2-2	-1.13354	0.000264862
gst-38	exon-NM_074582.6-2	-1.12942	3.2755e-08
ZK593.3	exon-NM_069630.4-1	-1.12883	0.00172623
ctsa-2	exon-NM_076678.6-16	-1.12602	8.72578e-17
Y43C5A.3	exon-NM_069483.7-2	-1.10964	1.90569e-06
sodh-1	exon-NM_073590.8-3	-1.1045	0.00114727
amt-1	exon-NM_076383.5-5	-1.09903	0.00182489
ctsa-2	exon-NM_076678.6-2	-1.09874	7.66534e-10
F25D1.5	exon-NM_073303.6-3	-1.09723	8.77633e-11
pgp-14	exon-NM_077727.10-7	-1.09645	1.20193e-07
acs-2	exon-NM_074468.6-1	-1.09476	3.5557e-08
unc-22	exon-NM_069872.6-31	-1.09347	1.65637e-07
asp-14	exon-NM_076681.7-5	-1.09157	0.00145066
col-62	exon-NM_059690.2-2	-1.09051	0.00311689
F49C12.15	exon-NM_069237.5-5	-1.07616	0.00244833
ctsa-2	exon-NM_076678.6-1	-1.07278	1.58131e-08
K08D8.3	exon-NM_070059.4-1	-1.07057	0.000382201
phat-4	exon-NM_071751.5-3	-1.06645	0.00392025
nhx-2	exon-NM_063213.8-10	-1.06043	0.000152757
thn-2	exon-NM_069961.6-1	-1.05924	0.000366991
clec-7	exon-NM_072464.5-4	-1.05877	0.000154105
pept-1	exon-NM_076686.7-13	-1.05872	1.79751e-05
Y69E1A.1	exon-NM_069637.7-3	-1.0582	0.00424203
F48G7.10	exon-NM_070872.3-2	-1.0579	0.00292955
asp-6	exon-NM_072732.10-3	-1.05679	3.54999e-24
cat-4	exon-NM_073309.6-1	-1.05508	0.000832831
cdr-4	exon-NM_073709.7-6	-1.05463	9.31521e-05
ugt-37	exon-NM_072410.7-4	-1.05382	8.72572e-05
Y58A7A.5	exon-NM_071961.3-2	-1.05279	1.84455e-09
msrp-6	exon-NM_061906.7-1	-1.05254	0.00235595
ugt-36	exon-NM_072419.5-4	-1.05171	2.13169e-07
F21C10.9	exon-NM_072959.7-4	-1.04994	0.00525621
ctsa-2	exon-NM_076678.6-20	-1.03847	4.25876e-06
F43C1.7	exon-NM_001027415.5-4	-1.03694	0.00620786
ctsa-2	exon-NM_076678.6-6	-1.03377	1.39858e-12
pept-1	exon-NM_076686.7-14	-1.03217	3.15359e-05
ctsa-2	exon-NM_076678.6-7	-1.02589	8.20772e-06
K10C2.8	exon-NM_001129693.4-3	-1.02039	0.00762925
col-7	exon-NM_059689.8-2	-1.01937	0.00214762
F53A9.8	exon-NM_077076.7-1	-1.0084	0.00400179
Y106G6G.4	exon-NM_001392928.1-3	-1.00335	0.00835616
col-43	exon-NM_072673.7-2	1.00271	0.00832478
clec-50	exon-NM_075429.8-2	1.05129	0.00108153
F14H12.3	exon-NM_076344.5-6	1.05335	0.00339487
nspc-13	exon-NM_077672.9-2	1.07084	5.19652e-08
Y51F10.7	exon-NM_170807.9-1	1.0803	0.00252009
hacd-1	exon-NM_071020.10-3	1.09067	4.0498e-05
perm-2	exon-NM_067641.8-5	1.09742	1.23236e-08
lact-2	exon-NM_063775.5-5	1.11784	5.20624e-05
lact-2	exon-NM_063775.5-4	1.12026	7.34691e-10
F58H7.5	exon-NM_067613.1-1	1.12688	0.0012757
lips-14	exon-CELE_H17B01.3-2	1.13571	0.000958039
hacd-1	exon-NM_071020.10-1	1.16481	3.33623e-06
clec-50	exon-NM_075429.8-4	1.17407	4.17733e-08
perm-2	exon-NM_067641.8-2	1.18009	4.63408e-05
ZK512.7	exon-NM_066623.6-2	1.18316	7.14532e-11
F22H10.6	exon-NM_078296.9-4	1.19336	7.51191e-07
Y51F10.7	exon-NM_170807.9-2	1.2554	1.09806e-07
cpi-1	exon-NM_068514.6-3	1.27786	3.27369e-21
gba-4	exon-NM_068384.6-4	1.30709	0.000132716
C41G11.1	exon-NM_001038442.6-8	1.31415	6.29251e-07
nspc-16	exon-NM_078015.7-2	1.32251	3.5653e-07
K07C11.7	exon-NM_072715.6-1	1.36418	1.42513e-05
hrg-7	exon-NM_001269519.3-2	1.41834	3.39557e-06
C52D10.3	exon-NM_001313023.2-5	1.43878	3.88018e-06
D1086.3	exon-NM_001392647.1-4	1.45424	1.22371e-08
T22B7.7	exon-NM_001375037.3-2	1.49976	1.61096e-06
col-95	exon-NM_001383002.2-2	1.74021	1.43141e-09
C17F4.7	exon-NM_062086.10-2	1.83546	3.57693e-09
C17F4.7	exon-NM_062086.10-1	2.54825	1.5268e-27

## Sheet: ST4
Supplementary Table 4: DEGs identified in S. sonnei during C. elegans infection at 10 mpi compared to in vitro growth.
Gene ID	prefered name	Log2 fold change	p value adjusted
SS29930_A_01276	rlpA	-3.82276	0.00274365
SS29930_A_02102	prc	-3.67393	0.000876048
SS29930_A_04553	mreC	-3.53189	0.00629956
SS29930_A_01635	ycaO	-3.481	0.00974857
SS29930_A_02355	BZ172_24660	-3.4233	0.00028882
SS29930_A_00366	dipZ	-3.40414	0.00757765
SS29930_A_00841	cdsA	-3.35002	0.00962547
SS29930_A_00734	murF	-3.30161	0.00729146
SS29930_A_01890	hflD	-3.1971	0.0154487
SS29930_A_04029	cysI	-3.16261	2.55248e-05
SS29930_A_02205	topB	-3.12429	0.016759
SS29930_A_03725	purL	-3.11215	0.00225147
SS29930_A_03239	folE	-3.06746	0.00834755
SS29930_A_05181	wecC	-3.06136	0.0271102
SS29930_A_03506	BZ172_02565	-3.04593	0.020214
SS29930_A_01301	lnt	-3.04061	0.0113169
SS29930_A_03393	nuoA	-3.04043	0.00933122
SS29930_A_03418	purF	-3.01598	0.0106499
SS29930_A_03096	BZ172_00355	-3.00538	0.000104499
SS29930_A_00004	GCA_000283715_04576	-2.96626	0.012588
SS29930_A_04980	kfoC	-2.96198	0.00110959
SS29930_A_04999	lldR	-2.9534	0.0324066
SS29930_A_03538	dapL	-2.93441	0.000340707
SS29930_A_04097	recB	-2.91013	0.00295554
SS29930_A_02096	yebV	-2.90825	0.0323446
SS29930_A_01657	mukF	-2.88015	0.0334747
SS29930_A_04170	recJ	-2.86604	0.0420706
SS29930_A_04168	lysS	-2.83124	3.37996e-05
SS29930_A_02445	rstB	-2.82264	0.0394084
SS29930_A_03507	GCA_000283715_02759	-2.82006	0.0369758
SS29930_A_01858	holB	-2.8124	0.0378453
SS29930_A_03858	ypjD	-2.80883	0.0387166
SS29930_A_03436	yfcB	-2.79431	0.0399172
SS29930_A_03097	yeeF	-2.76435	0.0474775
SS29930_A_00615	radA	-2.76105	0.0446005
SS29930_A_03034	yedV	-2.72677	0.0465673
SS29930_A_03095	yeeD	-2.72147	0.0120628
SS29930_A_04549	BZ172_08250	-2.69311	0.0363154
SS29930_A_03670	xseA	-2.68699	0.00844528
SS29930_A_00002	ydiO	-2.63658	0.0355744
SS29930_A_00696	pdxA	-2.61175	0.0444125
SS29930_A_04344	glnE	-2.61065	0.0397535
SS29930_A_00847	lpxA	-2.56368	0.0192854
SS29930_A_04059	relA	-2.55151	0.000799931
SS29930_A_04099	recC	-2.54731	0.0172381
SS29930_A_04838	gadX	-2.53764	2.55248e-05
SS29930_A_01220	entF	-2.53385	0.0363154
SS29930_A_01365	sdhA	-2.50707	2.55238e-06
SS29930_A_00733	murE	-2.48106	0.0120531
SS29930_A_01891	mnmA	-2.46135	0.0154417
SS29930_A_03582	cysW	-2.45542	0.0012287
SS29930_A_03581	cysA	-2.41742	0.0154417
SS29930_A_00435	priB	-2.40406	0.00533925
SS29930_A_05304	fdoG	-2.39637	9.05443e-05
SS29930_A_00599	BZ172_15410	-2.3814	0.0328553
SS29930_A_04687	aroB	-2.33324	0.00283331
SS29930_A_00596	prfC	-2.33001	0.04952
SS29930_A_03185	metG	-2.30278	0.00974857
SS29930_A_01133	adk	-2.27761	0.0173653
SS29930_A_00115	secE	-2.26257	0.00391552
SS29930_A_03861	rimM	-2.25203	0.00460973
SS29930_A_02973	prs	-2.24893	0.00303471
SS29930_A_04308	ygiQ	-2.24297	0.0431088
SS29930_A_01284	lptE	-2.23994	0.0236818
SS29930_A_04169	prfB	-2.2369	0.00173408
SS29930_A_05172	gppA	-2.22928	0.00574768
SS29930_A_00830	glnD	-2.2273	0.0160135
SS29930_A_00151	aceB	-2.22116	0.000902232
SS29930_A_00261	dnaB	-2.21471	0.0284706
SS29930_A_03668	guaA	-2.20062	1.84092e-05
SS29930_A_04013	cysD	-2.19347	0.00110799
SS29930_A_05000	lldP	-2.18713	0.0101048
SS29930_A_03662	ppx	-2.16502	0.0298879
SS29930_A_01490	moaA	-2.15527	0.0123064
SS29930_A_04311	parC	-2.1512	0.0160023
SS29930_A_04030	cysJ	-2.145	0.0363154
SS29930_A_04012	cysN	-2.1305	0.00670428
SS29930_A_04952	spoT	-2.10756	0.00326438
SS29930_A_01851	fabD	-2.10329	0.0334357
SS29930_A_04981	rfaL	-2.10288	0.0220869
SS29930_A_00837	frr	-2.10122	0.000125576
SS29930_A_04694	mrcA	-2.08849	0.00742406
SS29930_A_01051	yajC	-2.08343	0.0429541
SS29930_A_02823	rnb	-2.08032	0.0222818
SS29930_A_00234	GCA_000283715_03031	-2.07033	0.0449035
SS29930_A_03392	nuoB	-2.04391	0.0458846
SS29930_A_00095	sthA	-2.03802	0.0340535
SS29930_A_03661	ppk	-2.02738	0.00778247
SS29930_A_00153	aceA	-2.01608	0.00834755
SS29930_A_04851	purP	-2.01026	0.0249796
SS29930_A_05243	tatA	-2.00636	0.0120628
SS29930_A_03791	lepA	-1.97797	0.0141566
SS29930_A_03019	dgcQ	-1.97611	0.0302079
SS29930_A_04743	asd	-1.96515	0.00468019
SS29930_A_04184	gcvT	-1.93958	0.0447237
SS29930_A_04319	parE	-1.93594	0.0346749
SS29930_A_02851	yciV	-1.93545	0.0338206
SS29930_A_04098	ptrA	-1.93478	0.0251283
SS29930_A_03675	hisS	-1.93071	0.00494839
SS29930_A_02822	GCA_000283715_02108	-1.91841	0.00431509
SS29930_A_01363	sdhC	-1.88587	0.00261555
SS29930_A_05282	typA	-1.87656	0.000164247
SS29930_A_00365	BZ172_14180	-1.86526	0.0453738
SS29930_A_03422	accD	-1.85813	0.00690745
SS29930_A_00348	lysU	-1.84807	0.0320115
SS29930_A_04105	ptsP	-1.81573	0.0326462
SS29930_A_02410	tyrS	-1.81137	0.0127399
SS29930_A_04621	rpsC	-1.79513	0.0279483
SS29930_A_03273	rplY	-1.7894	0.0352159
SS29930_A_03573	cysK	-1.78377	8.67429e-07
SS29930_A_04799	pitA	-1.77816	0.00682644
SS29930_A_04299	exbB	-1.76779	0.0101708
SS29930_A_00444	cycA	-1.75419	0.00689291
SS29930_A_00117	rplK	-1.73971	0.0245112
SS29930_A_05052	dppA	-1.73795	0.00180749
SS29930_A_04481	secG	-1.73429	0.0387166
SS29930_A_04858	yidC	-1.73078	0.0223263
SS29930_A_01302	corC	-1.68055	0.0230108
SS29930_A_00839	yaeS	-1.67759	0.0438706
SS29930_A_05107	atpB	-1.67683	0.00987285
SS29930_A_03812	pssA	-1.66531	0.0491438
SS29930_A_00697	surA	-1.65191	0.00167237
SS29930_A_04627	rplC	-1.641	0.0144347
SS29930_A_03669	guaB	-1.62689	0.0297638
SS29930_A_04625	rplW	-1.61031	0.0321484
SS29930_A_00665	ileS	-1.59507	0.0014877
SS29930_A_04626	rplD	-1.59149	0.0149414
SS29930_A_00862	proS	-1.58837	0.00662573
SS29930_A_03862	trmD	-1.57333	0.0206266
SS29930_A_04686	damX	-1.57167	0.00665001
SS29930_A_05032	glyS	-1.56328	0.01275
SS29930_A_02101	proQ	-1.55546	0.038277
SS29930_A_00408	hflC	-1.5475	0.0251283
SS29930_A_02415	tppB	-1.54023	0.00371492
SS29930_A_04554	mreB	-1.53541	0.0414238
SS29930_A_04628	rpsJ	-1.53396	0.013106
SS29930_A_03679	rlmN	-1.52932	0.0347739
SS29930_A_01637	serC	-1.52187	0.00662282
SS29930_A_03583	cysT	-1.51724	0.04952
SS29930_A_03718	glyA	-1.50577	0.00108559
SS29930_A_00940	pepD	-1.495	0.0114853
SS29930_A_00618	yjjK	-1.47441	0.0221257
SS29930_A_03242	lysP	-1.46784	0.0377324
SS29930_A_05276	hemN	-1.4323	0.0332561
SS29930_A_01285	leuS	-1.4216	0.00278544
SS29930_A_03692	iscU	-1.39882	0.0332561
SS29930_A_04603	rpsK	-1.35412	0.0388715
SS29930_A_00732	ftsI	-1.35305	0.0471214
SS29930_A_01034	aroM	-1.33559	0.0172381
SS29930_A_03950	alaS	-1.31208	0.000958316
SS29930_A_04326	gsp	-1.28259	0.0326462
SS29930_A_03537	ddg	-1.24147	0.0276092
SS29930_A_01842	rne	-1.19354	0.0471214
SS29930_A_01642	rpsA	-1.1156	0.0234565
SS29930_A_00118	rplA	-1.10068	0.0148517
SS29930_A_00698	imp	-1.08145	0.0172381
SS29930_A_02392	grxD	1.03092	0.0453738
SS29930_A_03616	tal	1.04753	0.0331489
SS29930_A_01526	dps	1.10952	0.0334357
SS29930_A_04800	uspB	1.14818	0.0215708
SS29930_A_01110	ybaY	1.14862	0.0120628
SS29930_A_02406	slyB	1.15184	0.00832284
SS29930_A_04783	tqsA	1.19639	0.0414649
SS29930_A_00460	ytfP	1.25321	0.0106751
SS29930_A_04596	mscL	1.25978	0.00962547
SS29930_A_04282	yghU	1.26749	0.0173834
SS29930_A_03585	ucpA	1.33848	0.0123257
SS29930_A_02812	puuA	1.36592	0.0430069
SS29930_A_01588	ybjP	1.36632	0.0163357
SS29930_A_00174	pgi	1.37079	0.003848
SS29930_A_01063	iolS	1.37293	0.00257935
SS29930_A_02835	acnA	1.37612	0.00214328
SS29930_A_01035	yaiE	1.38575	0.0375311
SS29930_A_03750	BZ172_03840	1.39926	0.0447237
SS29930_A_05037	BZ172_11035	1.40016	0.0414559
SS29930_A_01751	agp	1.40991	0.0213868
SS29930_A_02376	ydhR	1.41057	0.00690086
SS29930_A_02319	GCA_000283715_01621	1.43744	0.00104585
SS29930_A_02364	sufE	1.46173	0.0281636
SS29930_A_03562	SS29930_A_03562	1.50034	0.0192854
SS29930_A_03549	glk	1.5269	5.14924e-05
SS29930_A_01810	lpxL	1.5646	0.0120628
SS29930_A_01638	aroA	1.57797	0.000278759
SS29930_A_03152	yegP	1.57984	0.00487538
SS29930_A_02434	betI	1.58165	0.00223389
SS29930_A_00856	rof	1.58192	0.0275165
SS29930_A_00920	ivy	1.58214	0.0215417
SS29930_A_02401	sodC	1.59235	0.00274365
SS29930_A_04704	ompR	1.60745	0.00130141
SS29930_A_00815	hemL	1.6187	0.0484767
SS29930_A_01871	comR	1.63057	0.0465673
SS29930_A_02039	znuC	1.63641	0.0285599
SS29930_A_03183	BZ172_00795	1.63844	0.0404147
SS29930_A_04338	glgS	1.65765	0.00608858
SS29930_A_01245	uspG	1.66223	0.0446005
SS29930_A_05320	sodA	1.66645	1.45722e-12
SS29930_A_03552	mntH	1.67349	5.3568e-05
SS29930_A_03113	ugd	1.67438	0.0454007
SS29930_A_03228	cdd	1.67668	0.0158626
SS29930_A_05345	SS29930_A_05345	1.67865	0.049222
SS29930_A_03092	gyrI	1.68937	0.0175551
SS29930_A_03561	SS29930_A_03561	1.69478	0.0471214
SS29930_A_03222	yohD	1.70568	0.000482188
SS29930_A_02825	pdeR	1.7223	0.00431509
SS29930_A_01286	BZ172_19125	1.72799	0.00502219
SS29930_A_02113	manZ	1.73401	9.05443e-05
SS29930_A_04297	yghA	1.74098	0.00466508
SS29930_A_03937	mprA	1.75332	0.0474775
SS29930_A_01269	tatE	1.76695	0.0491438
SS29930_A_00451	cysQ	1.77275	0.00431509
SS29930_A_00260	qor	1.79363	1.93757e-05
SS29930_A_00549	pdhR	1.80134	0.0135574
SS29930_A_04175	ygfY	1.80374	0.00466508
SS29930_A_05020	xylA	1.80817	0.00460973
SS29930_A_02656	ydcF	1.81321	0.0159786
SS29930_A_03665	yfgG	1.8338	1.28739e-05
SS29930_A_04544	aaeB	1.84581	0.0242712
SS29930_A_03395	lrhA	1.8542	0.00683647
SS29930_A_01752	yccJ	1.85421	1.48493e-05
SS29930_A_04824	BZ172_09410	1.86226	0.00668183
SS29930_A_00044	uspD	1.88693	0.0448649
SS29930_A_05047	yhjX	1.8916	0.00300644
SS29930_A_01339	BZ172_19425	1.92406	2.6889e-05
SS29930_A_02643	BZ172_26640	1.93024	2.80077e-08
SS29930_A_03576	crr	1.93908	4.12991e-05
SS29930_A_01409	ybhT	1.95834	0.00766022
SS29930_A_02504	ygiW	1.97574	0.00122547
SS29930_A_02647	trg	1.97773	0.00932792
SS29930_A_05121	pstS	1.98426	0.0346749
SS29930_A_03106	hisC	2.00573	0.00657065
SS29930_A_02956	chaC	2.03106	0.0251283
SS29930_A_02813	puuP	2.0338	0.00468019
SS29930_A_01709	yccV	2.04563	0.000513592
SS29930_A_02260	rplT	2.04621	2.92946e-08
SS29930_A_01085	bolA	2.05655	4.12991e-05
SS29930_A_04957	dinD	2.06549	0.00431509
SS29930_A_04365	patA	2.0889	2.6889e-05
SS29930_A_02938	hns	2.09089	4.18423e-11
SS29930_A_01022	yaiY	2.10464	0.0332561
SS29930_A_03016	BZ172_28630	2.11199	1.39962e-06
SS29930_A_02264	ihfA	2.11366	0.00102412
SS29930_A_04841	treF	2.13529	1.06215e-08
SS29930_A_04341	SS29930_A_04341	2.16517	0.000192116
SS29930_A_02670	idhA	2.17799	3.33572e-05
SS29930_A_00221	SS29930_A_00221	2.18186	0.0356176
SS29930_A_04528	nanA	2.18483	2.17277e-08
SS29930_A_02513	sotB	2.1972	0.0174669
SS29930_A_01870	ycfJ	2.21454	0.00408456
SS29930_A_04868	GCA_000283715_04129	2.21698	0.00526246
SS29930_A_01574	rimK	2.22018	0.000307261
SS29930_A_01531	mntR	2.22742	0.00987967
SS29930_A_05272	SS29930_A_05272	2.22958	0.0148517
SS29930_A_05268	ydgA	2.25133	0.0385022
SS29930_A_01573	nfsA	2.26383	0.00327684
SS29930_A_02597	rhsD	2.2714	0.00165718
SS29930_A_00857	yaeP	2.28162	6.26043e-06
SS29930_A_03624	yffB	2.33116	0.00933122
SS29930_A_01495	yccA	2.33907	3.28097e-05
SS29930_A_01802	pinR	2.34243	0.00702852
SS29930_A_02892	SS29930_A_02892	2.34475	0.00138107
SS29930_A_02259	rpmI	2.34893	2.12882e-06
SS29930_A_01821	grxB	2.35221	1.34405e-09
SS29930_A_02099	yebS	2.36266	1.45722e-12
SS29930_A_02390	sodB	2.36951	3.57289e-11
SS29930_A_02705	BZ172_27090	2.37005	1.69026e-09
SS29930_A_03033	yedU	2.37111	9.05443e-05
SS29930_A_00628	creD	2.37279	0.0453738
SS29930_A_02893	SS29930_A_02893	2.37709	0.00078824
SS29930_A_02811	puuD	2.38314	0.0154487
SS29930_A_00617	SS29930_A_00617	2.38957	0.0196814
SS29930_A_02903	BZ172_27925	2.39334	6.19057e-06
SS29930_A_02366	lpp	2.39618	1.2336e-10
SS29930_A_03148	mdtD	2.40148	0.00555966
SS29930_A_05073	bcsG	2.41476	0.00128948
SS29930_A_01400	BZ172_19740	2.42361	0.000154511
SS29930_A_03221	yohC	2.44659	3.16853e-06
SS29930_A_03877	raiA	2.45313	1.8266e-35
SS29930_A_01028	adrA	2.45433	0.0116343
SS29930_A_00968	betI	2.46022	0.00391552
SS29930_A_00475	treB	2.48279	0.00111593
SS29930_A_02676	ynaF	2.49005	0.0454007
SS29930_A_05135	rbsD	2.4949	4.19633e-09
SS29930_A_00048	glpF	2.49639	7.3313e-07
SS29930_A_03348	glpC	2.52429	0.0375924
SS29930_A_00448	hxlR	2.5317	3.33572e-05
SS29930_A_03579	BZ172_02960	2.5322	0.0267045
SS29930_A_01122	acrR	2.54115	0.00619936
SS29930_A_04728	glpD	2.56578	0.0256801
SS29930_A_03684	SS29930_A_03684	2.57253	4.86527e-07
SS29930_A_00454	BZ172_14655	2.57456	5.02473e-06
SS29930_A_04892	tisB	2.57673	1.1279e-09
SS29930_A_05286	rbsK	2.58085	8.84173e-07
SS29930_A_00071	metF	2.58199	0.0226104
SS29930_A_04342	SS29930_A_04342	2.59248	0.00263353
SS29930_A_02058	yebG	2.59483	1.61157e-06
SS29930_A_02764	ydaA	2.59541	2.26913e-19
SS29930_A_02266	BZ172_25570	2.59914	2.27999e-05
SS29930_A_04339	yqiJ	2.60747	0.00657065
SS29930_A_01955	tyrP	2.61558	0.00274365
SS29930_A_01816	bssS	2.62493	0.0038382
SS29930_A_00969	betT	2.62877	6.38399e-06
SS29930_A_04193	SS29930_A_04193	2.64791	0.00690086
SS29930_A_03821	SS29930_A_03821	2.65387	4.86952e-05
SS29930_A_04318	ygiN	2.67339	1.03959e-12
SS29930_A_00506	idnT	2.68379	0.00526246
SS29930_A_02828	osmB	2.69501	0.000662052
SS29930_A_00185	malE	2.71891	0.0408413
SS29930_A_05256	16S	2.73382	0.00438708
SS29930_A_01331	speF	2.73662	0.0140358
SS29930_A_04849	yieI	2.75865	0.0380028
SS29930_A_03142	SS29930_A_03142	2.76054	0.0010718
SS29930_A_02939	galU	2.76741	1.37372e-16
SS29930_A_01696	rmf	2.783	7.27859e-07
SS29930_A_02008	BZ172_23250	2.80024	0.00486723
SS29930_A_05060	ldrD	2.80315	0.0337237
SS29930_A_03268	yejG	2.80535	2.93631e-08
SS29930_A_03806	grcA	2.80967	9.60469e-07
SS29930_A_03588	murP	2.80998	0.0120231
SS29930_A_04757	yhhA	2.8138	1.14953e-08
SS29930_A_03819	16S	2.8207	0.00165718
SS29930_A_05377	SS29930_A_05377	2.82748	0.0120628
SS29930_A_02234	osmE	2.82888	7.66223e-09
SS29930_A_01564	BZ172_20530	2.83443	0.0388715
SS29930_A_02003	BZ172_23225	2.87104	0.0413619
SS29930_A_05113	asnA	2.87138	0.024945
SS29930_A_00105	SS29930_A_00105	2.87469	0.0345511
SS29930_A_02071	SS29930_A_02071	2.8953	0.00872815
SS29930_A_01557	bssR	2.89789	1.87462e-06
SS29930_A_00181	xylE	2.9183	0.00905474
SS29930_A_04394	cfaB	2.92272	0.0375311
SS29930_A_00422	yjfR	2.94282	0.00732955
SS29930_A_04079	fucK	2.95016	0.0015413
SS29930_A_02254	yniD	2.95438	0.00702852
SS29930_A_02311	GCA_000283715_01615	2.95825	0.0369758
SS29930_A_01799	BZ172_22065	2.96175	0.0326462
SS29930_A_01572	BZ172_20565	2.97144	0.0249796
SS29930_A_03027	yedR	2.98469	0.00667174
SS29930_A_02287	GCA_000283715_01591	2.9904	0.0279483
SS29930_A_03924	ygaM	2.99612	3.57289e-11
SS29930_A_01373	mngA	2.99651	0.0227178
SS29930_A_02060	BZ172_23565	2.99993	0.0277041
SS29930_A_00918	BZ172_17075	3.00797	0.0251283
SS29930_A_01191	BZ172_18605	3.02848	0.00133715
SS29930_A_03020	BZ172_28650	3.03627	0.00138107
SS29930_A_00982	BZ172_17380	3.05281	0.0230108
SS29930_A_02904	SS29930_A_02904	3.06092	0.00197238
SS29930_A_04875	cbrA	3.06155	0.0208125
SS29930_A_04753	SS29930_A_04753	3.06356	0.024392
SS29930_A_04809	SS29930_A_04809	3.07178	0.0213356
SS29930_A_02521	GCA_000283715_01760	3.08716	0.0230108
SS29930_A_00223	SS29930_A_00223	3.11507	2.11397e-05
SS29930_A_01754	BZ172_21760	3.11753	4.12991e-05
SS29930_A_03763	SS29930_A_03763	3.13167	0.0212416
SS29930_A_03066	GCA_000283715_02341	3.1434	0.0281636
SS29930_A_01520	mcbA	3.15811	9.39455e-05
SS29930_A_04360	mug	3.15923	8.60924e-14
SS29930_A_03719	hmp	3.16371	5.91991e-12
SS29930_A_01998	yecE	3.17122	0.00339593
SS29930_A_05197	GlmZ_SraJ	3.17209	0.0363403
SS29930_A_03587	murQ	3.17286	7.90073e-05
SS29930_A_02249	yniB	3.1882	5.66328e-31
SS29930_A_02964	ldrA	3.19422	7.06636e-05
SS29930_A_02139	yoaG	3.19617	0.0160868
SS29930_A_00558	hpaC	3.2092	0.000486616
SS29930_A_00762	pdhR	3.21327	0.00274365
SS29930_A_01264	pagP	3.24437	0.0130672
SS29930_A_02921	BZ172_28040	3.24938	0.0112097
SS29930_A_00277	SS29930_A_00277	3.2543	0.000993695
SS29930_A_00254	yjbJ	3.2559	4.3061e-10
SS29930_A_04280	pitB	3.28701	0.00289448
SS29930_A_01199	vgrG	3.30015	0.0397551
SS29930_A_05374	SS29930_A_05374	3.32422	0.00208511
SS29930_A_05034	BZ172_11025	3.3343	0.0127994
SS29930_A_02779	mpaA	3.34588	0.0106751
SS29930_A_02649	GCA_000283715_01940	3.35104	4.10815e-09
SS29930_A_00767	BZ172_16270	3.35846	2.36637e-11
SS29930_A_03816	16S	3.36528	0.00170396
SS29930_A_03341	inaA	3.37115	2.11719e-11
SS29930_A_03835	BZ172_04290	3.46179	0.00274365
SS29930_A_05315	rhaA	3.46695	0.00682644
SS29930_A_00601	SS29930_A_00601	3.4696	0.00662282
SS29930_A_05382	klcA	3.47767	3.71334e-22
SS29930_A_02491	dnaC	3.48039	0.00149866
SS29930_A_01180	hyi	3.48285	0.0066475
SS29930_A_00745	lpxC	3.48289	7.09718e-22
SS29930_A_02695	GCA_000283715_01989	3.49186	0.00670428
SS29930_A_02803	pspB	3.49717	0.0294189
SS29930_A_05144	SS29930_A_05144	3.52055	0.00778247
SS29930_A_00571	hpaR	3.52678	1.571e-05
SS29930_A_03532	oxc	3.53657	0.0015413
SS29930_A_01212	SS29930_A_01212	3.56187	0.00658308
SS29930_A_01149	copA	3.5685	2.46082e-08
SS29930_A_02959	SS29930_A_02959	3.57733	0.00526825
SS29930_A_02002	GCA_000283715_01300	3.58121	0.00526246
SS29930_A_02572	fdnG	3.5903	0.00732955
SS29930_A_02334	fadK	3.6467	0.00469259
SS29930_A_00167	fabG	3.6493	0.00431509
SS29930_A_02229	spy	3.65811	1.9168e-17
SS29930_A_02443	fumC	3.65877	0.00318163
SS29930_A_03533	frc	3.69479	0.00103818
SS29930_A_02975	ychH	3.73032	1.13474e-11
SS29930_A_01360	ybgD	3.74734	0.00296337
SS29930_A_02014	SS29930_A_02014	3.75917	5.86774e-19
SS29930_A_01605	cspD	3.76956	4.22717e-18
SS29930_A_04465	SS29930_A_04465	3.77992	0.00274365
SS29930_A_01137	SS29930_A_01137	3.78032	0.0119117
SS29930_A_04422	RNaseP_bact_a	3.78095	7.73259e-19
SS29930_A_02001	GCA_000283715_01299	3.80691	0.000512812
SS29930_A_02800	pspE	3.8266	0.00180513
SS29930_A_04760	ycjP	3.88034	0.00206353
SS29930_A_00163	manY	3.90256	0.00216952
SS29930_A_05274	CsrC	3.93398	7.41519e-08
SS29930_A_01258	SS29930_A_01258	3.96046	1.99341e-10
SS29930_A_02509	marB	3.97786	3.22565e-06
SS29930_A_05117	lpfA	3.97825	0.00112047
SS29930_A_02511	marR	3.98952	5.17455e-05
SS29930_A_05378	SS29930_A_05378	4.02404	2.54164e-08
SS29930_A_00965	GCA_000283715_00315	4.03838	0.000995812
SS29930_A_04264	BZ172_07270	4.04772	0.000958316
SS29930_A_02691	BZ172_04600	4.08378	0.00134084
SS29930_A_02802	pspC	4.08951	0.00119324
SS29930_A_02568	fdnI	4.12093	8.32381e-05
SS29930_A_01437	hok_toxin_01437	4.15678	6.28604e-50
SS29930_A_03724	GlmY_tke1	4.15847	4.19526e-20
SS29930_A_01429	BZ172_19890	4.1638	0.000662052
SS29930_A_00590	SS29930_A_00590	4.20614	0.000995812
SS29930_A_01436	SS29930_A_01436	4.23401	4.59036e-29
SS29930_A_00463	SS29930_A_00463	4.28057	0.000442526
SS29930_A_04190	6S	4.31284	5.88901e-24
SS29930_A_02801	pspD	4.32988	1.03535e-14
SS29930_A_02046	GCA_000283715_01343	4.35407	0.00028882
SS29930_A_01472	SS29930_A_01472	4.36325	1.93699e-09
SS29930_A_00787	yadC	4.39273	2.55248e-05
SS29930_A_01993	torY	4.42238	2.54164e-08
SS29930_A_01430	ydaT	4.44594	0.00110799
SS29930_A_02636	GCA_000283715_01928	4.46685	0.000160884
SS29930_A_00591	SS29930_A_00591	4.47724	0.000351276
SS29930_A_02799	ycjM	4.52836	1.23532e-13
SS29930_A_05065	ldrD	4.53797	3.31147e-12
SS29930_A_05072	ldrD_6	4.5766	2.97769e-12
SS29930_A_00259	pspG	4.7548	5.42071e-21
SS29930_A_03776	GCA_000283715_05264	4.76233	0.000127069
SS29930_A_00536	fimD	4.7928	5.82221e-05
SS29930_A_02044	SS29930_A_02044	4.79825	6.99859e-05
SS29930_A_03847	ssrA	4.86648	1.03873e-34
SS29930_A_02668	BZ172_26805	4.94131	7.53442e-05
SS29930_A_03445	yfcV	4.98451	4.21453e-05
SS29930_A_03155	BZ172_00640	5.11431	2.69366e-10
SS29930_A_04578	SS29930_A_04578	5.12521	1.75571e-05
SS29930_A_01214	SS29930_A_01214	5.16712	1.59976e-06
SS29930_A_02599	GCA_000283715_01890	5.21738	4.32633e-05
SS29930_A_01872	bhsA	5.23789	1.22568e-10
SS29930_A_04068	CsrB	5.32559	5.28892e-13
SS29930_A_03313	SS29930_A_03313	5.33265	5.02473e-06
SS29930_A_03931	proX	5.38358	4.6447e-06
SS29930_A_05070	ldrD_5	5.5857	2.23787e-21
SS29930_A_02798	ycjM	5.85889	3.31349e-07
SS29930_A_03957	srlB	6.00051	1.74101e-08
SS29930_A_02804	pspA	6.50764	5.93931e-37
SS29930_A_03514	BZ172_02610	6.61769	3.57347e-08

## Sheet: ST5
Supplementary Table 5: DEGs identified in S. sonnei during C. elegans infection at 24 hpi compared to in vitro growth.
Gene ID	prefered name	Log2 fold change	p value adjusted
SS29930_A_04097	recB	-4.76703	0.000212153
SS29930_A_05304	fdoG	-4.25712	7.58128e-06
SS29930_A_03584	cysP	-4.04785	0.000311815
SS29930_A_03582	cysW	-3.91552	0.000767152
SS29930_A_02567	yddM	-3.80278	0.00440783
SS29930_A_01064	dxs	-3.78607	0.00405902
SS29930_A_03095	yeeD	-3.63829	0.00732105
SS29930_A_01284	lptE	-3.58393	0.00771011
SS29930_A_01046	proY	-3.5394	0.0117914
SS29930_A_01737	cspA_01737	-3.49954	0.00662831
SS29930_A_02822	GCA_000283715_02108	-3.4414	0.00581785
SS29930_A_04973	rfaQ	-3.39532	0.0134564
SS29930_A_01533	ybiS	-3.31345	0.0109095
SS29930_A_04186	ubiH	-3.30549	0.017426
SS29930_A_01602	ybjX	-3.30034	0.00288429
SS29930_A_01131	recR	-3.28853	0.0193678
SS29930_A_00473	nrdD	-3.26278	0.0120261
SS29930_A_01545	moeA	-3.24771	0.0221716
SS29930_A_03677	ispG	-3.23818	0.00194935
SS29930_A_04299	exbB	-3.18367	0.00279934
SS29930_A_05243	tatA	-3.15141	0.0167938
SS29930_A_01380	tolQ	-3.11081	0.0238013
SS29930_A_02126	dinG	-3.09624	0.0240039
SS29930_A_03690	hscB	-3.0855	0.0247597
SS29930_A_03583	cysT	-3.08528	0.0210675
SS29930_A_02785	ycjX	-3.07013	0.0244697
SS29930_A_04952	spoT	-3.0541	0.00535527
SS29930_A_00002	ydiO	-3.05285	0.0244697
SS29930_A_01878	lolE	-3.04936	0.0244697
SS29930_A_00838	dxr	-3.04059	0.0247443
SS29930_A_04344	glnE	-3.02889	0.0246979
SS29930_A_02966	GCA_000283715_02243	-3.02613	0.0247443
SS29930_A_03668	guaA	-3.00277	1.75382e-06
SS29930_A_04980	kfoC	-2.99628	0.00706952
SS29930_A_03674	BZ172_03430	-2.9958	0.0238013
SS29930_A_04976	rfaI	-2.9612	0.0264121
SS29930_A_03672	engA	-2.93374	0.0248906
SS29930_A_02037	ruvB	-2.92461	0.0261807
SS29930_A_04011	cysC	-2.92394	0.0289113
SS29930_A_04511	ptsN	-2.92275	0.0264121
SS29930_A_02969	prfA	-2.9063	0.0271642
SS29930_A_04974	rfaG	-2.89829	0.0261807
SS29930_A_04504	kdsD	-2.89435	0.0261807
SS29930_A_01890	hflD	-2.89347	0.0278171
SS29930_A_03423	dedA	-2.87984	0.0280775
SS29930_A_02040	znuA	-2.86266	0.0248906
SS29930_A_05048	eptB	-2.85569	0.0253153
SS29930_A_04345	ygiF	-2.85411	0.0275851
SS29930_A_00142	purD	-2.8515	0.0289244
SS29930_A_00056	cytR	-2.85141	0.0278171
SS29930_A_05136	rbsA	-2.84653	0.0310721
SS29930_A_01613	cudC	-2.83894	0.0284083
SS29930_A_04326	gsp	-2.82727	0.00406084
SS29930_A_03679	rlmN	-2.82165	0.00562942
SS29930_A_00664	ribF	-2.82139	0.025809
SS29930_A_01921	fadR	-2.82129	0.0291507
SS29930_A_00153	aceA	-2.81107	0.00112212
SS29930_A_03793	rseB	-2.78688	0.0143286
SS29930_A_04087	csdA	-2.7762	0.0311255
SS29930_A_04012	cysN	-2.77296	5.72328e-05
SS29930_A_00693	apaH	-2.76696	0.0307886
SS29930_A_02847	rluB	-2.76167	0.0363027
SS29930_A_04104	lgt	-2.74913	0.0334021
SS29930_A_01045	brnQ	-2.74081	1.66034e-05
SS29930_A_00522	fecR	-2.7391	0.0284083
SS29930_A_03318	rcsC	-2.73776	0.0291507
SS29930_A_04331	SS29930_A_04331	-2.73582	0.0314176
SS29930_A_04298	exbD	-2.73082	0.0287841
SS29930_A_04099	recC	-2.7213	0.0288913
SS29930_A_00403	mutL	-2.71995	0.0293252
SS29930_A_04648	yheS	-2.71531	0.033619
SS29930_A_01060	nusB	-2.70747	0.0328768
SS29930_A_01382	tolA	-2.70005	0.0308553
SS29930_A_05415	GCA_000283715_05369	-2.6942	0.0337818
SS29930_A_03537	ddg	-2.69087	9.97171e-05
SS29930_A_01546	iaaA	-2.68362	0.0344435
SS29930_A_04317	mdaB	-2.68348	0.0460392
SS29930_A_04347	cca	-2.68322	0.031058
SS29930_A_03393	nuoA	-2.67679	0.0312952
SS29930_A_03314	yojN	-2.67468	0.0223437
SS29930_A_03670	xseA	-2.6713	0.0247443
SS29930_A_05175	trxA	-2.67027	0.0342784
SS29930_A_01949	uvrC	-2.66862	0.0353154
SS29930_A_02526	GCA_000283715_01756	-2.64796	0.0359004
SS29930_A_04231	yqgF	-2.6406	0.0359004
SS29930_A_00587	fhuF	-2.63823	0.0225224
SS29930_A_03096	BZ172_00355	-2.63208	0.00219445
SS29930_A_00266	BZ172_13620	-2.6266	0.0331321
SS29930_A_02496	BZ172_25735	-2.60899	0.0375988
SS29930_A_03971	higA	-2.58665	0.0403521
SS29930_A_04826	sapB	-2.57762	0.0390602
SS29930_A_01228	entE	-2.56776	0.0450381
SS29930_A_01504	ybhF	-2.56267	0.0445114
SS29930_A_00623	cobC	-2.5605	0.0410359
SS29930_A_05414	SS29930_A_05414	-2.55729	0.0418042
SS29930_A_03678	rodZ	-2.54764	0.00732105
SS29930_A_05207	xerC	-2.53832	0.0423273
SS29930_A_04950	recG	-2.5295	0.0469871
SS29930_A_00666	lspA	-2.52765	0.0465347
SS29930_A_00411	nsrR	-2.52624	0.0472028
SS29930_A_01340	rhsC	-2.51969	0.0447695
SS29930_A_02644	mdoD	-2.51524	0.0415132
SS29930_A_03656	hda	-2.51452	0.0444895
SS29930_A_03507	GCA_000283715_02759	-2.50962	0.0441861
SS29930_A_01858	holB	-2.50329	0.0442447
SS29930_A_03855	ppnK	-2.50212	0.0461092
SS29930_A_03858	ypjD	-2.49954	0.0451507
SS29930_A_03136	gmr	-2.49055	0.0261812
SS29930_A_02583	yddE	-2.49019	0.046529
SS29930_A_01859	ycfH	-2.48855	0.0251149
SS29930_A_02099	yebS	-2.48525	0.0465999
SS29930_A_02098	yebT	-2.46923	0.0440007
SS29930_A_04030	cysJ	-2.46797	0.000141069
SS29930_A_00262	alr	-2.46791	0.0468676
SS29930_A_00280	actP	-2.45968	0.0447695
SS29930_A_03238	BZ172_01075	-2.45792	0.0480266
SS29930_A_04562	dusB	-2.45492	0.0206988
SS29930_A_00924	yafJ	-2.45239	0.0489027
SS29930_A_04169	prfB	-2.4503	0.0119749
SS29930_A_05098	glmU	-2.44306	0.0465486
SS29930_A_00616	nadR	-2.43951	0.0461393
SS29930_A_04838	gadX	-2.43148	0.00109677
SS29930_A_01891	mnmA	-2.4291	0.0291507
SS29930_A_05403	SS29930_A_05403	-2.40357	0.0486641
SS29930_A_00115	secE	-2.39762	0.0223437
SS29930_A_04301	yghB	-2.3941	0.0318924
SS29930_A_04105	ptsP	-2.39313	0.0276315
SS29930_A_00734	murF	-2.37807	0.0365699
SS29930_A_01641	cmk	-2.35381	0.0244697
SS29930_A_00434	rpsF	-2.34027	0.0247443
SS29930_A_01617	ftsK	-2.33471	0.000221076
SS29930_A_04550	cafA	-2.33276	0.0325222
SS29930_A_01034	aroM	-2.32957	0.00498176
SS29930_A_04502	mlaF	-2.31172	0.0308553
SS29930_A_01663	gloC	-2.29977	0.0092906
SS29930_A_02101	proQ	-2.28879	0.0246428
SS29930_A_03019	dgcQ	-2.28518	0.0334021
SS29930_A_04481	secG	-2.2808	0.0256124
SS29930_A_02141	yeaP	-2.27522	0.0349481
SS29930_A_00845	lpxD	-2.27418	0.0216452
SS29930_A_00151	aceB	-2.25616	0.0177776
SS29930_A_03018	yedP	-2.25579	0.0359004
SS29930_A_02940	hnr	-2.22487	0.0375988
SS29930_A_03315	rcsB	-2.22468	0.0213492
SS29930_A_00261	dnaB	-2.22179	0.03896
SS29930_A_05394	SS29930_A_05394	-2.20023	0.0403089
SS29930_A_04330	ribB	-2.19879	1.94058e-05
SS29930_A_01052	secD	-2.19702	0.0238013
SS29930_A_01050	tgt	-2.19028	0.0442447
SS29930_A_04799	pitA	-2.18939	0.00535527
SS29930_A_00365	BZ172_14180	-2.18567	0.0393457
SS29930_A_00402	amiB	-2.17629	0.0386081
SS29930_A_03675	hisS	-2.14556	0.0105699
SS29930_A_00730	mraW	-2.13808	0.0238013
SS29930_A_01058	ribD	-2.12035	0.0479083
SS29930_A_03669	guaB	-2.08782	0.00535527
SS29930_A_00406	hflX	-2.08689	0.0151535
SS29930_A_04463	nlpI	-2.04633	1.39486e-05
SS29930_A_01698	lon	-2.04076	0.0338526
SS29930_A_03242	lysP	-2.01641	0.0247597
SS29930_A_05338	dcm	-2.01319	0.0238013
SS29930_A_03581	cysA	-2.00083	0.0395486
SS29930_A_00703	polB	-1.9863	0.033619
SS29930_A_00095	sthA	-1.95796	0.0463703
SS29930_A_03273	rplY	-1.95394	0.0384396
SS29930_A_05035	cspA_05035	-1.91875	0.0247443
SS29930_A_03571	zipA	-1.91058	0.0313753
SS29930_A_01128	dnaX	-1.90827	0.017381
SS29930_A_04485	rrmJ	-1.90404	0.00115452
SS29930_A_04029	cysI	-1.88968	0.0184496
SS29930_A_01851	fabD	-1.88191	0.0450348
SS29930_A_05276	hemN	-1.87043	0.027481
SS29930_A_05173	rhlB	-1.85865	0.0220599
SS29930_A_03112	wzzB	-1.856	0.0112731
SS29930_A_04059	relA	-1.84471	0.0245799
SS29930_A_01966	otsB	-1.83581	0.0198854
SS29930_A_03695	iscR	-1.8346	0.0107003
SS29930_A_03689	hscA	-1.79751	0.0442447
SS29930_A_00830	glnD	-1.79519	0.0465999
SS29930_A_00370	fxsA	-1.7945	0.0397931
SS29930_A_03861	rimM	-1.78923	0.0173733
SS29930_A_01797	mdoH	-1.77118	0.0392852
SS29930_A_03791	lepA	-1.75515	0.0380859
SS29930_A_04055	pyrG	-1.74793	0.00175197
SS29930_A_05172	gppA	-1.74476	0.0423619
SS29930_A_04694	mrcA	-1.72733	0.0247443
SS29930_A_01363	sdhC	-1.70682	0.0188272
SS29930_A_01490	moaA	-1.69914	0.0486641
SS29930_A_04399	yqjC	-1.69771	0.0132787
SS29930_A_00646	dnaJ	-1.67783	0.0125427
SS29930_A_03725	purL	-1.67598	0.0432321
SS29930_A_02977	engD	-1.67232	0.0247646
SS29930_A_02471	ynfF	-1.66937	0.0163117
SS29930_A_04861	dnaA	-1.65385	0.0228723
SS29930_A_01487	uvrB	-1.65294	0.0247443
SS29930_A_04858	yidC	-1.65104	0.0238013
SS29930_A_04098	ptrA	-1.64912	0.0380859
SS29930_A_04557	accB	-1.63443	0.0363027
SS29930_A_00839	yaeS	-1.61672	0.0489027
SS29930_A_01620	serS	-1.61475	0.00878475
SS29930_A_03691	iscA	-1.60557	0.0356408
SS29930_A_05361	tetR	-1.60526	0.0238013
SS29930_A_00407	hflK	-1.60145	0.0177776
SS29930_A_02426	add	-1.59411	0.0261807
SS29930_A_04830	gadE	-1.59002	0.00325069
SS29930_A_04325	ygiB	-1.58487	0.0244697
SS29930_A_04482	glmM	-1.58482	0.0446112
SS29930_A_02657	hrpA	-1.58109	0.0353154
SS29930_A_04509	rpoN	-1.58054	0.0353154
SS29930_A_01662	BZ172_21145	-1.5694	0.0445307
SS29930_A_00268	uvrA	-1.56855	0.00651066
SS29930_A_01285	leuS	-1.56691	0.0173817
SS29930_A_05202	cyaA	-1.54165	0.0230297
SS29930_A_01271	lipA	-1.54046	0.0348987
SS29930_A_00732	ftsI	-1.53621	0.0420465
SS29930_A_05000	lldP	-1.52922	0.0480266
SS29930_A_02415	tppB	-1.5257	0.0132787
SS29930_A_00396	SS29930_A_00396	-1.50541	0.0284083
SS29930_A_01874	mfd	-1.50459	0.0333419
SS29930_A_00665	ileS	-1.48852	0.0188272
SS29930_A_04182	gcvP	-1.48505	0.0463445
SS29930_A_03692	iscU	-1.46156	0.0489027
SS29930_A_04472	nusA	-1.45431	0.0238013
SS29930_A_03693	yfhO	-1.45178	0.0359861
SS29930_A_03862	trmD	-1.43897	0.025362
SS29930_A_02973	prs	-1.42256	0.00943234
SS29930_A_00837	frr	-1.38248	0.0293196
SS29930_A_00698	imp	-1.37312	0.0151039
SS29930_A_01088	clpX	-1.37106	0.000823035
SS29930_A_04013	cysD	-1.36926	0.0334021
SS29930_A_00116	nusG	-1.36299	0.0393263
SS29930_A_04593	fmt	-1.3473	0.0357206
SS29930_A_01087	clpP	-1.32734	0.025362
SS29930_A_05176	rho	-1.2751	0.00834822
SS29930_A_04484	hflB	-1.27382	0.00310867
SS29930_A_04637	rpsL	-1.24289	0.0206988
SS29930_A_04490	obgE	-1.2293	0.0308553
SS29930_A_05413	SS29930_A_05413	-1.22802	0.00894413
SS29930_A_04627	rplC	-1.17902	0.0244697
SS29930_A_01661	ycbB	-1.0578	0.0368586
SS29930_A_01365	sdhA	-1.04898	0.0377876
SS29930_A_00644	dnaK	-1.00408	0.00397413
SS29930_A_04642	fkpA	1.02796	0.0248709
SS29930_A_01633	pflB	1.05024	1.80164e-06
SS29930_A_04741	glgX	1.06275	0.0334021
SS29930_A_01821	grxB	1.07666	0.0220599
SS29930_A_02764	ydaA	1.10587	0.0261812
SS29930_A_04702	pckA	1.11648	0.0359004
SS29930_A_02115	manX	1.15647	0.0261812
SS29930_A_03942	gshA	1.16613	0.0129482
SS29930_A_01894	icd	1.17024	0.0212723
SS29930_A_01299	gltI	1.1722	0.0132787
SS29930_A_01085	bolA	1.19029	0.0094772
SS29930_A_01243	ahpC	1.21193	0.0194018
SS29930_A_03911	gabD	1.22497	0.0349481
SS29930_A_04752	yhhX	1.22587	0.0431815
SS29930_A_03221	yohC	1.25707	0.0238013
SS29930_A_01666	ompF	1.26756	0.0238013
SS29930_A_02643	BZ172_26640	1.27039	0.0435003
SS29930_A_03853	smpA	1.27999	0.0298641
SS29930_A_01669	pepN	1.28207	0.0223437
SS29930_A_03416	argT	1.31914	0.0284083
SS29930_A_01709	yccV	1.33893	0.0247443
SS29930_A_02258	infC	1.35995	0.0312952
SS29930_A_00827	yaeH	1.39317	0.0327042
SS29930_A_01314	asnB	1.40537	0.0247443
SS29930_A_05113	asnA	1.41366	0.0296916
SS29930_A_05349	virB4	1.43877	0.0261807
SS29930_A_00136	hupA	1.44309	0.000729118
SS29930_A_04975	waaP	1.45538	0.0289244
SS29930_A_01400	BZ172_19740	1.46247	0.000295013
SS29930_A_02835	acnA	1.46586	0.000963207
SS29930_A_04405	yhaH	1.48369	0.0431815
SS29930_A_01735	gfcA	1.49868	0.0261807
SS29930_A_02943	purU	1.49968	0.0375334
SS29930_A_00260	qor	1.52401	0.0238013
SS29930_A_04265	pet	1.54525	0.00671217
SS29930_A_00092	argH	1.55524	0.0125427
SS29930_A_02113	manZ	1.5558	0.00192494
SS29930_A_02939	galU	1.5582	0.00663597
SS29930_A_02250	BZ172_24410	1.56053	0.0324318
SS29930_A_05350	virB5	1.56146	0.0343452
SS29930_A_02645	BZ172_26660	1.56707	0.0330477
SS29930_A_03499	ompD	1.58812	0.0256124
SS29930_A_04086	ygdR	1.59247	0.0180883
SS29930_A_03106	hisC	1.59284	0.038268
SS29930_A_05251	fadB	1.59799	0.000630584
SS29930_A_01625	ycaC	1.60603	0.0491814
SS29930_A_04466	rpsO	1.63519	0.0402063
SS29930_A_03016	BZ172_28630	1.63954	2.09421e-05
SS29930_A_02249	yniB	1.64046	0.00112212
SS29930_A_01751	agp	1.64299	0.000191148
SS29930_A_02705	BZ172_27090	1.64691	0.000250124
SS29930_A_02581	narW	1.68174	0.0382562
SS29930_A_01906	minD	1.68367	0.0310721
SS29930_A_00044	uspD	1.70019	0.0244697
SS29930_A_02938	hns	1.70742	0.0027683
SS29930_A_01772	phoH	1.71659	2.88456e-06
SS29930_A_01370	sucC	1.73579	1.99242e-06
SS29930_A_05100	atpC	1.74072	0.0198924
SS29930_A_02985	amyA	1.74567	0.026702
SS29930_A_00097	yijD	1.74972	0.0114096
SS29930_A_05135	rbsD	1.77048	0.00620931
SS29930_A_02516	sad	1.77306	0.0381248
SS29930_A_00967	betB	1.77409	0.0378929
SS29930_A_03384	nuoJ	1.80771	0.0339042
SS29930_A_01557	bssR	1.81439	5.57084e-06
SS29930_A_03591	yfeY	1.82703	0.0275851
SS29930_A_04860	rpmH	1.83175	0.0441447
SS29930_A_03924	ygaM	1.84377	5.43989e-08
SS29930_A_01078	cyoE	1.85127	0.0291507
SS29930_A_01047	malZ	1.85615	0.0256124
SS29930_A_03236	mglB	1.86468	6.75462e-05
SS29930_A_01870	ycfJ	1.87011	0.00591648
SS29930_A_02114	manY	1.87169	0.000110151
SS29930_A_00773	cueO	1.88315	0.0261812
SS29930_A_02903	BZ172_27925	1.90292	1.80763e-09
SS29930_A_01245	uspG	1.91476	0.0253153
SS29930_A_01997	yecN	1.91494	0.00933097
SS29930_A_02201	ansA	1.9239	0.0094772
SS29930_A_00240	BZ172_13485	1.92887	0.0247166
SS29930_A_04314	ygiW	1.93226	5.32061e-06
SS29930_A_01881	potD	1.93457	0.00150082
SS29930_A_03877	raiA	1.94873	3.03368e-11
SS29930_A_04341	SS29930_A_04341	1.95311	0.0196215
SS29930_A_03261	yeiU	1.97643	0.0461393
SS29930_A_04794	macA	1.97918	0.0359004
SS29930_A_02266	BZ172_25570	1.9803	1.45464e-05
SS29930_A_00072	katG	2.00496	3.73143e-06
SS29930_A_05376	SS29930_A_05376	2.03396	0.00873678
SS29930_A_02579	narZ	2.04479	0.00733055
SS29930_A_03821	SS29930_A_03821	2.06476	0.0261812
SS29930_A_02319	GCA_000283715_01621	2.10203	5.18776e-07
SS29930_A_02366	lpp	2.11088	1.70488e-05
SS29930_A_01242	SS29930_A_01242	2.15763	0.0163884
SS29930_A_01076	BZ172_17980	2.16817	0.0440294
SS29930_A_03033	yedU	2.18032	1.38275e-05
SS29930_A_01371	sucD	2.18541	5.43989e-08
SS29930_A_02259	rpmI	2.20955	0.00082018
SS29930_A_01999	pinR	2.23546	0.0225224
SS29930_A_02937	tdk	2.23838	0.0384943
SS29930_A_03796	nadB	2.24238	0.0375988
SS29930_A_02580	narY	2.24361	1.68951e-05
SS29930_A_02414	gstA	2.25554	0.0258085
SS29930_A_01652	ycaR	2.25797	0.0359004
SS29930_A_01816	bssS	2.2736	8.948e-07
SS29930_A_02892	SS29930_A_02892	2.28812	0.0223437
SS29930_A_01495	yccA	2.29843	9.80897e-10
SS29930_A_00173	SS29930_A_00173	2.29873	0.0337818
SS29930_A_04295	yghZ	2.31858	0.0230412
SS29930_A_02260	rplT	2.34207	2.15336e-05
SS29930_A_00238	malK	2.3421	0.000427922
SS29930_A_04757	yhhA	2.35088	4.37721e-08
SS29930_A_04120	lysA	2.36288	0.0261812
SS29930_A_01080	cyoC	2.38836	0.0337818
SS29930_A_04868	GCA_000283715_04129	2.39653	0.0135702
SS29930_A_02931	oppA	2.39876	1.09349e-08
SS29930_A_02813	puuP	2.47807	0.00207646
SS29930_A_05399	cea	2.47943	0.00116365
SS29930_A_03346	glpA	2.48941	0.0377073
SS29930_A_01605	cspD	2.49137	6.50258e-17
SS29930_A_02282	GCA_000283715_01586	2.50216	0.0489027
SS29930_A_05382	klcA	2.50366	6.76759e-05
SS29930_A_01801	mdtG	2.51308	0.0447695
SS29930_A_02649	GCA_000283715_01940	2.54222	0.0181712
SS29930_A_05286	rbsK	2.5441	0.000395101
SS29930_A_00447	qorB	2.54446	0.0261807
SS29930_A_04824	BZ172_09410	2.56166	0.00771011
SS29930_A_02028	BZ172_23370	2.56443	0.0486641
SS29930_A_00745	lpxC	2.56557	8.18951e-09
SS29930_A_03011	fliP	2.569	0.0485571
SS29930_A_00977	fdrA	2.5697	0.0486641
SS29930_A_04809	SS29930_A_04809	2.57009	0.0484492
SS29930_A_03628	SS29930_A_03628	2.60009	0.0462633
SS29930_A_00264	BZ172_13610	2.61261	0.0456409
SS29930_A_01939	SS29930_A_01939	2.61427	0.0479083
SS29930_A_05300	GCA_000283715_04540	2.6166	0.0403089
SS29930_A_03057	SS29930_A_03057	2.61893	0.0489027
SS29930_A_01792	ymdA	2.61974	0.0461393
SS29930_A_02390	sodB	2.62051	7.23588e-09
SS29930_A_00168	sorC	2.62066	0.0456409
SS29930_A_01204	cusB	2.62651	0.045779
SS29930_A_02443	fumC	2.62696	3.79162e-07
SS29930_A_03763	SS29930_A_03763	2.62799	0.0480266
SS29930_A_03192	yehR	2.63166	0.0444918
SS29930_A_03756	GCA_000283715_05253	2.63282	0.0465999
SS29930_A_04443	GCA_000283715_05282	2.63309	0.0446551
SS29930_A_02720	GCA_000283715_02013	2.63453	0.046576
SS29930_A_02479	GCA_000283715_01799	2.63592	0.0461393
SS29930_A_02634	ydcO	2.63652	0.0464993
SS29930_A_05408	SS29930_A_05408	2.63759	0.0246979
SS29930_A_01723	hyaE	2.63966	0.0441861
SS29930_A_03211	mlrA	2.6398	0.0442447
SS29930_A_03712	yphE	2.64163	0.0496321
SS29930_A_00076	fsaB	2.64552	0.046529
SS29930_A_00570	hpaG	2.64652	0.0380036
SS29930_A_04133	BZ172_05915	2.6471	0.0445111
SS29930_A_01673	ssuD	2.64826	0.0433238
SS29930_A_00529	nanS	2.64828	0.0461423
SS29930_A_00181	xylE	2.64959	0.0375988
SS29930_A_00105	SS29930_A_00105	2.65294	0.0485935
SS29930_A_04477	GCA_000283715_05291	2.65596	0.0427505
SS29930_A_04016	ygbT	2.65864	0.0475542
SS29930_A_01674	ssuD	2.66262	0.0449497
SS29930_A_00573	tsr	2.66323	0.0359004
SS29930_A_04354	ttdT	2.66583	0.0468278
SS29930_A_01660	GCA_000283715_05300	2.66665	0.0461092
SS29930_A_02350	ydiM	2.66675	0.0462549
SS29930_A_04037	ygcS	2.66707	0.0485448
SS29930_A_00474	treC	2.66944	0.00733055
SS29930_A_05316	rhaB	2.67312	0.0420893
SS29930_A_04154	BZ172_06030	2.68028	0.0431815
SS29930_A_02795	ycjP	2.68146	0.0446618
SS29930_A_05117	lpfA	2.68587	0.0409947
SS29930_A_02148	dgcJ	2.68849	0.0461423
SS29930_A_02984	fliT	2.68898	0.0446618
SS29930_A_00986	rhtC	2.68934	0.0350792
SS29930_A_03979	hycD	2.6897	0.0424822
SS29930_A_02754	SS29930_A_02754	2.69558	0.0431815
SS29930_A_01757	rutE	2.69676	0.049124
SS29930_A_00675	caiF	2.6978	0.0469871
SS29930_A_00798	SS29930_A_00798	2.69796	0.0486641
SS29930_A_02342	GCA_000283715_03999	2.69906	0.0426266
SS29930_A_02890	BZ172_27855	2.70264	0.0483809
SS29930_A_00865	metQ	2.7042	1.53319e-08
SS29930_A_05314	rhaD	2.70504	0.046576
SS29930_A_03159	gatC	2.70537	0.0344938
SS29930_A_00246	BZ172_13510	2.70828	0.0442447
SS29930_A_02889	ydfR	2.70832	0.0406625
SS29930_A_05362	SS29930_A_05362	2.70878	0.0423731
SS29930_A_04909	GCA_000283715_04169	2.71007	0.0334145
SS29930_A_03741	GCA_000283715_05196	2.71157	0.042752
SS29930_A_03892	SS29930_A_03892	2.7124	0.0403089
SS29930_A_02676	ynaF	2.71737	1.26148e-10
SS29930_A_02472	ynfE	2.71769	0.0395486
SS29930_A_02286	GCA_000283715_01590	2.71782	0.0411222
SS29930_A_01264	pagP	2.7216	0.0396415
SS29930_A_04817	GCA_000283715_04081	2.72167	0.0447695
SS29930_A_04762	ugpB	2.722	0.0450348
SS29930_A_04467	SS29930_A_04467	2.72314	0.0470671
SS29930_A_05059	SS29930_A_05059	2.72403	0.0388817
SS29930_A_04724	norR	2.72683	0.0405027
SS29930_A_03462	gadW	2.72738	0.0397931
SS29930_A_02087	SS29930_A_02087	2.7275	0.0426406
SS29930_A_00025	GCA_000283715_04597	2.72773	0.0405027
SS29930_A_04128	ykgK	2.73047	0.0447695
SS29930_A_03925	nrdH	2.73336	0.0328768
SS29930_A_04844	nagB	2.73337	0.0387668
SS29930_A_00214	GCA_000283715_03010	2.73545	0.0431815
SS29930_A_02281	GCA_000283715_01585	2.73564	0.038268
SS29930_A_00965	GCA_000283715_00315	2.73633	0.0392387
SS29930_A_00239	lamB	2.73844	7.90154e-07
SS29930_A_02982	fliD	2.73904	0.0403521
SS29930_A_01417	GCA_000283715_00744	2.74123	0.0461393
SS29930_A_03162	gatZ	2.74221	0.0442447
SS29930_A_02743	intQ	2.7442	0.0380617
SS29930_A_00497	yjgN	2.74462	0.0449497
SS29930_A_00890	hcpA	2.74766	0.0472331
SS29930_A_04264	BZ172_07270	2.74893	0.0380859
SS29930_A_03609	eutM	2.7493	0.0383885
SS29930_A_01254	citF	2.75118	0.0383783
SS29930_A_01093	GCA_000283715_00441	2.75529	0.0441447
SS29930_A_05157	comM	2.75536	0.0331321
SS29930_A_02050	BZ172_23510	2.756	0.0380859
SS29930_A_01483	bioB	2.75822	0.0237114
SS29930_A_03955	srlA	2.75995	0.0380859
SS29930_A_01073	BZ172_17955	2.76152	0.0401476
SS29930_A_02273	GCA_000283715_01577	2.76206	0.0400009
SS29930_A_01827	flgN	2.76229	0.0380859
SS29930_A_03115	cpsG	2.76309	0.0380617
SS29930_A_03088	pduU	2.76473	0.0380608
SS29930_A_01942	GCA_000283715_03654	2.76578	0.0375988
SS29930_A_00254	yjbJ	2.76589	1.34111e-15
SS29930_A_01754	BZ172_21760	2.76791	5.0677e-11
SS29930_A_02803	pspB	2.77015	0.00264985
SS29930_A_04360	mug	2.77138	2.15336e-05
SS29930_A_05028	yiaA	2.77147	0.042752
SS29930_A_00756	gspE	2.77363	0.0326643
SS29930_A_02779	mpaA	2.77413	0.0408722
SS29930_A_00792	GCA_000283715_05282	2.77551	0.0386551
SS29930_A_03118	wcaI	2.77569	0.0397931
SS29930_A_01089	SS29930_A_01089	2.77676	0.0368895
SS29930_A_00652	GCA_000283715_05291	2.77807	0.0375988
SS29930_A_02081	GCA_000283715_01375	2.77851	0.0370442
SS29930_A_01477	BZ172_20070	2.78016	0.0384829
SS29930_A_02691	BZ172_04600	2.78041	0.0436353
SS29930_A_03648	BZ172_03290	2.78085	0.0386069
SS29930_A_03521	GCA_000283715_05300	2.78163	0.0384729
SS29930_A_00928	BZ172_17120	2.78577	0.0390602
SS29930_A_02569	fdnH	2.78629	0.0318388
SS29930_A_00904	GCA_000283715_00253	2.78943	0.0461393
SS29930_A_02632	GCA_000283715_05176	2.79008	0.0380859
SS29930_A_01684	fimA	2.79134	0.0365699
SS29930_A_02295	GCA_000283715_01599	2.79145	0.0377876
SS29930_A_05034	BZ172_11025	2.79382	0.0403089
SS29930_A_01682	elfC	2.7964	0.0364024
SS29930_A_00683	caiT	2.79777	0.0380859
SS29930_A_03703	hcaF	2.80046	0.0383992
SS29930_A_03440	prsF	2.80168	0.0372283
SS29930_A_01984	BZ172_23130	2.80346	0.0383293
SS29930_A_02878	GCA_000283715_02160	2.80398	0.043458
SS29930_A_02184	GCA_000283715_01492	2.80515	0.040443
SS29930_A_02993	GCA_000283715_05282	2.81287	0.0375857
SS29930_A_00949	GCA_000283715_03654	2.81501	0.0373009
SS29930_A_04736	BZ172_10030	2.81539	0.029504
SS29930_A_02331	fadK	2.81585	0.0401476
SS29930_A_02035	BZ172_23420	2.81673	0.0402462
SS29930_A_03084	adhE	2.81781	0.0361445
SS29930_A_02893	SS29930_A_02893	2.8197	0.000221076
SS29930_A_00576	yjjN	2.82175	0.0359004
SS29930_A_01367	SS29930_A_01367	2.82231	0.0378555
SS29930_A_00493	yjgM	2.82231	0.0426929
SS29930_A_04359	GCA_000283715_05300	2.82881	0.0463445
SS29930_A_03007	fliL	2.83149	0.0348987
SS29930_A_04212	BZ172_06380	2.83349	0.0353154
SS29930_A_02154	GCA_000283715_01458	2.83512	0.0463445
SS29930_A_04418	tdcB	2.83862	0.0291507
SS29930_A_00380	SS29930_A_00380	2.83868	0.0386756
SS29930_A_04929	GCA_000283715_04190	2.84366	0.0380859
SS29930_A_04690	BZ172_09035	2.84383	0.0381248
SS29930_A_01937	fliA	2.84457	0.0372657
SS29930_A_00022	GCA_000283715_04594	2.84649	0.0354134
SS29930_A_03496	ybcS	2.84769	0.0384829
SS29930_A_04278	BZ172_07220	2.8482	0.0401476
SS29930_A_00604	SS29930_A_00604	2.85013	0.0359004
SS29930_A_00019	GCA_000283715_04591	2.85268	0.0337818
SS29930_A_00802	yadN	2.85599	0.0447695
SS29930_A_01756	rutF	2.85615	0.0344389
SS29930_A_04033	ygcO	2.85626	0.0349481
SS29930_A_00257	BZ172_13575	2.86008	0.0375186
SS29930_A_03527	emrK	2.86041	0.0377073
SS29930_A_04138	graR	2.86156	0.0367424
SS29930_A_00938	GCA_000283715_00288	2.86177	0.0393457
SS29930_A_03231	preT	2.8622	0.0375988
SS29930_A_01517	fiu	2.86321	0.0375334
SS29930_A_02336	GCA_000283715_01638	2.8664	0.0342784
SS29930_A_00312	phnH	2.86665	0.0365699
SS29930_A_02809	puuC	2.87035	0.00116395
SS29930_A_03606	ftsA	2.87061	0.0376155
SS29930_A_05090	yhjH	2.87208	0.0372657
SS29930_A_00679	caiC	2.87283	0.0431815
SS29930_A_01722	hyaD	2.87413	0.0382562
SS29930_A_03780	BZ172_29995	2.87476	0.0405027
SS29930_A_03611	eutT	2.87495	0.0330477
SS29930_A_04307	lpp	2.87704	0.0338526
SS29930_A_02793	iolE	2.8797	0.0284683
SS29930_A_03302	BZ172_01420	2.88053	0.0333419
SS29930_A_03897	BZ172_04650	2.88135	0.0359004
SS29930_A_03009	fliN	2.88163	0.0359004
SS29930_A_00957	GCA_000283715_05281	2.8837	0.0350832
SS29930_A_03778	BZ172_03995	2.88503	0.0447695
SS29930_A_02637	GCA_000283715_01929	2.88553	0.0361623
SS29930_A_01571	grxA	2.88836	0.0339754
SS29930_A_01913	hlyE	2.8898	0.0342784
SS29930_A_01148	SS29930_A_01148	2.89418	0.0325316
SS29930_A_04366	ygjH	2.89491	0.0375723
SS29930_A_00866	metI	2.89512	5.72328e-05
SS29930_A_03495	BZ172_02505	2.89598	0.0325316
SS29930_A_03613	eutP	2.89731	0.0431815
SS29930_A_01015	BZ172_17625	2.89774	0.0357676
SS29930_A_05023	yiaA	2.8998	0.0377801
SS29930_A_03684	SS29930_A_03684	2.90098	2.48672e-08
SS29930_A_00078	manP	2.90409	0.0348987
SS29930_A_00282	SS29930_A_00282	2.90702	0.0418298
SS29930_A_03248	rihB	2.90806	0.0318689
SS29930_A_03905	SS29930_A_03905	2.90858	0.0375334
SS29930_A_03125	wcaC	2.90861	0.0327319
SS29930_A_00064	BZ172_12860	2.90996	0.0349481
SS29930_A_03120	fcl	2.9113	0.0318924
SS29930_A_00601	SS29930_A_00601	2.91203	0.0321492
SS29930_A_03983	hypA	2.91214	0.0321492
SS29930_A_05072	ldrD_6	2.91332	0.0261812
SS29930_A_00027	gpFI	2.9181	0.0328768
SS29930_A_03840	BZ172_04325	2.92085	0.0336516
SS29930_A_02866	GCA_000283715_02148	2.92213	0.0362853
SS29930_A_05315	rhaA	2.92321	0.0312952
SS29930_A_00302	rpiB	2.92815	0.0337818
SS29930_A_01804	GCA_000283715_05253	2.92843	0.0336516
SS29930_A_02695	GCA_000283715_01989	2.93101	0.0322026
SS29930_A_03188	GCA_000283715_02453	2.93242	0.0353154
SS29930_A_01806	GCA_000283715_05281	2.9328	0.0353152
SS29930_A_04831	BZ172_09370	2.93361	0.0316493
SS29930_A_00930	SS29930_A_00930	2.93595	0.0318711
SS29930_A_03077	pduA	2.93617	0.0314176
SS29930_A_01180	hyi	2.93665	0.031058
SS29930_A_00082	pflD	2.93719	0.0375988
SS29930_A_05133	GCA_000283715_05300	2.93782	0.0324318
SS29930_A_01813	yceJ	2.93825	0.0337818
SS29930_A_02085	GCA_000283715_05316	2.93865	0.0330477
SS29930_A_00463	SS29930_A_00463	2.94073	0.0326666
SS29930_A_02475	GCA_000283715_01803	2.94088	0.0380617
SS29930_A_04158	BZ172_06070	2.94166	0.0260763
SS29930_A_00955	GCA_000283715_00305	2.94257	0.031058
SS29930_A_00961	soxS	2.94308	0.0367424
SS29930_A_01253	citX	2.9431	0.0429287
SS29930_A_03349	BZ172_01695	2.94583	0.0261807
SS29930_A_01345	SS29930_A_01345	2.94711	0.0318388
SS29930_A_01472	SS29930_A_01472	2.94972	0.0260763
SS29930_A_01433	BZ172_19860	2.94979	0.031188
SS29930_A_02923	GCA_000283715_05338	2.95028	0.0308553
SS29930_A_03767	BZ172_03940	2.95363	0.0331215
SS29930_A_04856	SS29930_A_04856	2.95388	0.0380859
SS29930_A_00315	phnE	2.95493	0.0373009
SS29930_A_02006	BZ172_23240	2.95515	0.0342784
SS29930_A_05026	GCA_000283715_05303	2.95585	0.0384396
SS29930_A_02283	GCA_000283715_01587	2.95963	0.0313777
SS29930_A_02690	rrrD	2.96081	0.0306974
SS29930_A_02975	ychH	2.9615	2.56366e-08
SS29930_A_02000	BZ172_23215	2.96305	0.00535527
SS29930_A_04422	RNaseP_bact_a	2.96414	1.68079e-18
SS29930_A_03038	yedZ	2.96474	0.0167938
SS29930_A_00433	SS29930_A_00433	2.96902	0.032625
SS29930_A_03762	GCA_000283715_05316	2.9692	0.0310693
SS29930_A_02432	GCA_000283715_05316	2.97014	0.0311255
SS29930_A_01397	nadA	2.97128	0.0412909
SS29930_A_01099	BZ172_18085	2.97141	0.0318388
SS29930_A_03825	GCA_000283715_05300	2.97429	0.0323424
SS29930_A_04044	GCA_000283715_03335	2.97596	0.0301928
SS29930_A_03733	BZ172_00915	2.97728	0.0333419
SS29930_A_00178	ymcB	2.97901	0.0375334
SS29930_A_04335	papD	2.98047	0.0442447
SS29930_A_03442	yfcS	2.98084	0.0308553
SS29930_A_03735	GCA_000283715_03034	2.98313	0.0372405
SS29930_A_01960	BZ172_22980	2.98525	0.0296916
SS29930_A_03977	hycF	2.98644	0.0298641
SS29930_A_00677	caiE	2.98695	0.0339754
SS29930_A_02700	GCA_000283715_01994	2.98818	0.0318924
SS29930_A_02046	GCA_000283715_01343	2.989	0.0312952
SS29930_A_03336	yfaL	2.98914	0.0392852
SS29930_A_01212	SS29930_A_01212	2.98957	0.0319558
SS29930_A_00525	SS29930_A_00525	2.9899	0.0457377
SS29930_A_03074	pduE	2.99262	0.0298641
SS29930_A_02955	ychN	2.99307	0.0251149
SS29930_A_01446	GCA_000283715_00771	2.99313	0.0295687
SS29930_A_00516	GCA_000283715_05015	2.99334	0.0312952
SS29930_A_00289	nrfF	2.99356	0.0375988
SS29930_A_01377	ybgT	2.99356	0.0375988
SS29930_A_01814	SS29930_A_01814	2.99471	0.0321492
SS29930_A_03545	ypdF	2.99535	0.0499789
SS29930_A_03868	yfiN	2.99748	0.0308553
SS29930_A_02840	SS29930_A_02840	2.99837	0.0386081
SS29930_A_02572	fdnG	2.99848	0.034793
SS29930_A_01437	hok_toxin_01437	2.99963	3.09601e-22
SS29930_A_00150	metA	3.00013	0.0196215
SS29930_A_00454	BZ172_14655	3.00014	3.11179e-29
SS29930_A_00177	ymcC	3.0004	0.0302498
SS29930_A_01897	bluF	3.00101	0.0301866
SS29930_A_02002	GCA_000283715_01300	3.00759	0.0298641
SS29930_A_02959	SS29930_A_02959	3.00932	0.0296161
SS29930_A_01448	GCA_000283715_05282	3.01112	0.0314176
SS29930_A_00156	GCA_000283715_04720	3.01329	0.0359004
SS29930_A_01696	rmf	3.01546	5.13818e-29
SS29930_A_00490	yjgL	3.01586	0.0302543
SS29930_A_01952	SS29930_A_01952	3.01679	0.032625
SS29930_A_00888	GCA_000283715_00237	3.0178	0.0291507
SS29930_A_02185	GCA_000283715_01493	3.01801	0.0380617
SS29930_A_01008	arnC	3.01831	0.0395486
SS29930_A_05297	SS29930_A_05297	3.01843	0.0333419
SS29930_A_00539	fimD	3.01927	0.0312952
SS29930_A_00540	GCA_000283715_05165	3.01949	0.0293252
SS29930_A_00988	lacY	3.0208	0.0301866
SS29930_A_05274	CsrC	3.02232	0.00835777
SS29930_A_04414	yhaR	3.02367	0.0287351
SS29930_A_02005	BZ172_23235	3.02441	0.0313902
SS29930_A_01731	yccZ	3.02527	0.00279934
SS29930_A_00259	pspG	3.02605	0.000119007
SS29930_A_01288	BZ172_19135	3.02963	0.0359004
SS29930_A_03080	BZ172_00280	3.0316	0.0291507
SS29930_A_02776	ycjY	3.03224	0.0291507
SS29930_A_04570	SS29930_A_04570	3.03578	0.0378791
SS29930_A_01600	SS29930_A_01600	3.03766	0.0304571
SS29930_A_03480	BZ172_02405	3.03778	0.0304571
SS29930_A_00995	mhpC	3.03881	0.0349054
SS29930_A_01543	SS29930_A_01543	3.04021	0.0284083
SS29930_A_05217	BZ172_12115	3.0407	0.0247443
SS29930_A_03124	wcaD	3.0428	0.0284083
SS29930_A_02437	uidC	3.04362	0.0286839
SS29930_A_04053	GCA_000283715_05300	3.04449	0.0284083
SS29930_A_02312	GCA_000283715_05176	3.04524	0.0291507
SS29930_A_02303	GCA_000283715_01607	3.048	0.0343296
SS29930_A_04908	GCA_000283715_04168	3.04882	0.0284555
SS29930_A_01597	ybjW	3.0491	0.0246979
SS29930_A_00007	GCA_000283715_04579	3.05031	0.0288913
SS29930_A_04539	GCA_000283715_05300	3.05031	0.0288913
SS29930_A_05358	SS29930_A_05358	3.051	0.0286839
SS29930_A_00167	fabG	3.05205	0.0292405
SS29930_A_02548	yddA	3.05402	0.0253153
SS29930_A_05071	SS29930_A_05071	3.05562	0.0135407
SS29930_A_03982	hycA	3.06008	0.0442447
SS29930_A_05215	BZ172_12090	3.06559	0.0291507
SS29930_A_04118	SS29930_A_04118	3.06587	0.0324933
SS29930_A_02574	ompD	3.06661	0.0312952
SS29930_A_00155	GCA_000283715_04719	3.06881	0.0313753
SS29930_A_03014	rcsA	3.06924	0.0284083
SS29930_A_01555	dgcZ	3.07062	0.0284083
SS29930_A_00330	adiY	3.07133	0.0271423
SS29930_A_00591	SS29930_A_00591	3.0731	0.0333419
SS29930_A_04149	ygeX	3.0748	0.0302543
SS29930_A_01836	flgG	3.07563	0.0304571
SS29930_A_04353	ttdB	3.07654	0.0348987
SS29930_A_03964	norV	3.07936	0.0241356
SS29930_A_03563	SS29930_A_03563	3.08071	0.0327319
SS29930_A_04263	GCA_000283715_03550	3.08097	0.038268
SS29930_A_01214	SS29930_A_01214	3.08174	0.0293196
SS29930_A_02536	GCA_000283715_05303	3.08312	0.0313753
SS29930_A_00684	fixA	3.0838	0.0404687
SS29930_A_03708	yphA	3.08416	0.0348987
SS29930_A_00916	BZ172_17060	3.08471	0.0417511
SS29930_A_02255	GCA_000283715_01561	3.08478	0.0308553
SS29930_A_00979	arcC	3.08671	0.0271423
SS29930_A_02790	ycjU	3.08695	0.0342784
SS29930_A_04419	tdcA	3.09015	0.0140335
SS29930_A_03738	GCA_000283715_05303	3.0905	0.0284083
SS29930_A_01392	SS29930_A_01392	3.09214	0.0442447
SS29930_A_04710	rpnA	3.0929	0.0268428
SS29930_A_03757	GCA_000283715_03056	3.09356	0.0278171
SS29930_A_01203	cusF	3.09492	0.0493367
SS29930_A_02687	GCA_000283715_01981	3.09492	0.0493367
SS29930_A_00605	csdA	3.09497	0.0244199
SS29930_A_00944	phoE	3.0955	0.0450381
SS29930_A_02377	SS29930_A_02377	3.09661	0.0395486
SS29930_A_05194	SS29930_A_05194	3.10103	0.0380608
SS29930_A_02636	GCA_000283715_01928	3.10108	0.0272653
SS29930_A_00823	dgt	3.10182	0.0295687
SS29930_A_04370	ebgC	3.1022	0.041919
SS29930_A_05129	GCA_000283715_05165	3.10423	0.0321492
SS29930_A_03638	hyfA	3.10682	0.0308553
SS29930_A_01202	cusC	3.10882	0.0275851
SS29930_A_03453	GCA_000283715_02706	3.10919	0.027846
SS29930_A_00496	GCA_000283715_05291	3.11142	0.042986
SS29930_A_03081	ccmL	3.11142	0.042986
SS29930_A_04691	BZ172_09040	3.11469	0.0264675
SS29930_A_02333	fadK	3.11536	0.0423731
SS29930_A_00567	hpcD	3.11551	0.0284083
SS29930_A_03516	SS29930_A_03516	3.1168	0.0471056
SS29930_A_04210	BZ172_06370	3.11827	0.0338016
SS29930_A_02545	gadW	3.11972	0.0295782
SS29930_A_02294	GCA_000283715_01598	3.11994	0.0284083
SS29930_A_04666	frlA	3.12572	0.0286374
SS29930_A_02369	ydhY	3.12632	0.0316493
SS29930_A_00678	caiD	3.12908	0.0344435
SS29930_A_03508	BZ172_02575	3.12912	0.0238013
SS29930_A_05080	bcsA	3.1292	0.0465999
SS29930_A_00286	nrfC	3.12945	0.0318689
SS29930_A_04629	GCA_000283715_05291	3.12968	0.027481
SS29930_A_04241	siaT	3.13031	0.0294586
SS29930_A_02048	GCA_000283715_01345	3.13533	0.039866
SS29930_A_02484	BZ172_25675	3.13759	0.0412909
SS29930_A_01423	GCA_000283715_05338	3.13827	0.0461393
SS29930_A_02175	GCA_000283715_01480	3.13827	0.0461393
SS29930_A_03994	pphB	3.13974	0.0296532
SS29930_A_01798	GCA_000283715_05300	3.14013	0.0412909
SS29930_A_05060	ldrD	3.14181	0.0238013
SS29930_A_04914	GCA_000283715_04173	3.14366	0.0308553
SS29930_A_02072	BZ172_23625	3.14539	0.0261812
SS29930_A_03056	abaF	3.14605	0.0270007
SS29930_A_02661	ynbB	3.14764	0.0261807
SS29930_A_01776	SS29930_A_01776	3.14814	0.0282771
SS29930_A_02742	GCA_000283715_02030	3.1505	0.0261807
SS29930_A_04769	livJ	3.15086	1.50942e-05
SS29930_A_01360	ybgD	3.15299	0.0261807
SS29930_A_02156	GCA_000283715_01460	3.15718	0.0268012
SS29930_A_02124	SS29930_A_02124	3.15798	0.0348987
SS29930_A_01183	sfmD	3.15894	0.0431815
SS29930_A_04530	dcuD	3.15949	0.0236664
SS29930_A_01036	GCA_000283715_05300	3.16203	0.0306974
SS29930_A_04277	yghR	3.1636	0.0284083
SS29930_A_00689	ygcS	3.16482	0.0261812
SS29930_A_01872	bhsA	3.16592	0.000372348
SS29930_A_01758	rutD	3.16593	0.0262826
SS29930_A_04872	dgoD	3.16696	0.0261807
SS29930_A_04932	GCA_000283715_05282	3.16714	0.0303398
SS29930_A_04465	SS29930_A_04465	3.16786	0.0261807
SS29930_A_00299	mdtN	3.16847	0.038268
SS29930_A_00324	SS29930_A_00324	3.16916	0.0445202
SS29930_A_02886	GCA_000283715_02168	3.16916	0.0445202
SS29930_A_03608	eutN	3.16916	0.0445202
SS29930_A_04275	GCA_000283715_03562	3.16916	0.0445202
SS29930_A_03071	pduB	3.16989	0.0268012
SS29930_A_02290	GCA_000283715_01594	3.1699	0.027481
SS29930_A_02076	SS29930_A_02076	3.17071	0.0445114
SS29930_A_02608	GCA_000283715_05303	3.17071	0.0445114
SS29930_A_03836	BZ172_04295	3.17138	0.0261807
SS29930_A_00243	GCA_000283715_04753	3.17363	0.0284083
SS29930_A_03206	GCA_000283715_02469	3.17377	0.0261807
SS29930_A_03291	ccmD	3.17609	0.0269451
SS29930_A_00029	GCA_000283715_04601	3.17726	0.0261807
SS29930_A_01177	GCA_000283715_00516	3.17761	0.0390602
SS29930_A_04352	ddtA	3.18233	0.0256124
SS29930_A_00852	GCA_000283715_05300	3.18309	0.025809
SS29930_A_03586	yfeT	3.18371	0.00771011
SS29930_A_01430	ydaT	3.18431	0.0402063
SS29930_A_02575	GCA_000283715_01866	3.18431	0.0402063
SS29930_A_01247	yldA	3.18452	0.0284083
SS29930_A_03076	BZ172_00260	3.18794	0.0272653
SS29930_A_03338	SS29930_A_03338	3.18899	0.0284083
SS29930_A_03497	BZ172_02515	3.1911	0.0261807
SS29930_A_00427	ulaD	3.1915	0.0244697
SS29930_A_00028	GCA_000283715_04600	3.19214	0.0276109
SS29930_A_01784	csgD	3.19267	0.0261807
SS29930_A_03789	SS29930_A_03789	3.19512	0.0256124
SS29930_A_03182	yehD	3.19867	0.0256124
SS29930_A_04039	kduD	3.2006	0.0325645
SS29930_A_00074	BZ172_12925	3.2028	0.0323105
SS29930_A_00563	BZ172_15230	3.20321	0.0306974
SS29930_A_00994	mhpB	3.20681	0.0268428
SS29930_A_02074	BZ172_23655	3.20748	0.025362
SS29930_A_01773	SS29930_A_01773	3.20796	0.0348987
SS29930_A_03010	fliO	3.20849	0.0257444
SS29930_A_00426	ulaC	3.21076	0.0284083
SS29930_A_02594	GCA_000283715_01885	3.21406	0.0349054
SS29930_A_00548	BZ172_15140	3.21595	0.0288353
SS29930_A_00163	manY	3.21638	0.0273689
SS29930_A_00347	ghoT	3.21659	0.031058
SS29930_A_02344	rhaS	3.2214	0.0390602
SS29930_A_00360	GCA_000283715_05300	3.22178	0.0261812
SS29930_A_04373	ygjI	3.22291	0.0284083
SS29930_A_03612	eutQ	3.22442	0.0268012
SS29930_A_02083	GCA_000283715_05176	3.227	0.0392067
SS29930_A_03642	hyfD	3.22801	0.0253153
SS29930_A_04760	ycjP	3.22808	0.0261807
SS29930_A_04925	GCA_000283715_05176	3.23125	0.0339754
SS29930_A_03704	hcaC	3.23178	0.0261812
SS29930_A_02534	GCA_000283715_05281	3.23235	0.0289244
SS29930_A_03776	GCA_000283715_05264	3.23299	0.0308553
SS29930_A_03455	GCA_000283715_02708	3.23474	0.0264121
SS29930_A_00162	sorM	3.23721	0.0261807
SS29930_A_02474	GCA_000283715_05176	3.23864	0.0261812
SS29930_A_02482	SS29930_A_02482	3.24078	0.0325316
SS29930_A_04160	guaD	3.24109	0.0261807
SS29930_A_04663	nirC	3.24257	0.025809
SS29930_A_01461	hin	3.24266	0.0256124
SS29930_A_05096	GCA_000283715_05300	3.24308	0.0249995
SS29930_A_02004	BZ172_23230	3.24383	0.0261807
SS29930_A_03304	SS29930_A_03304	3.24552	0.0253113
SS29930_A_02291	GCA_000283715_01595	3.2463	0.0249995
SS29930_A_02858	SS29930_A_02858	3.24641	0.0256124
SS29930_A_03852	GCA_000283715_05300	3.2468	0.0255215
SS29930_A_03180	htrE	3.2468	0.0248709
SS29930_A_02664	feaR	3.24681	0.0304571
SS29930_A_03207	GCA_000283715_05253	3.24852	0.0253153
SS29930_A_02348	ydiB	3.25066	0.0261807
SS29930_A_02714	GCA_000283715_02007	3.25256	0.0220599
SS29930_A_01933	GCA_000283715_05176	3.25309	0.0284083
SS29930_A_04480	SS29930_A_04480	3.25787	0.0261807
SS29930_A_00681	caiB	3.25832	0.0255319
SS29930_A_02529	focC	3.26093	0.0380617
SS29930_A_02906	BZ172_27935	3.26155	0.025809
SS29930_A_05078	yhjR	3.26283	0.0284754
SS29930_A_00987	SS29930_A_00987	3.26441	0.038268
SS29930_A_01727	yccB	3.26506	0.0376461
SS29930_A_03652	focB	3.26525	0.0297309
SS29930_A_00954	GCA_000283715_05303	3.26573	0.0261807
SS29930_A_01182	SS29930_A_01182	3.26648	0.0380859
SS29930_A_02638	SS29930_A_02638	3.26652	0.0324318
SS29930_A_02767	SS29930_A_02767	3.26703	0.0386069
SS29930_A_05267	SS29930_A_05267	3.26703	0.0386069
SS29930_A_03129	wzb	3.26798	0.0326537
SS29930_A_00671	SS29930_A_00671	3.26825	0.0308553
SS29930_A_02788	SS29930_A_02788	3.26939	0.0253153
SS29930_A_00648	SS29930_A_00648	3.27015	0.0384829
SS29930_A_02292	GCA_000283715_01596	3.27015	0.0384829
SS29930_A_02590	SS29930_A_02590	3.27015	0.0384829
SS29930_A_03769	BZ172_03950	3.27015	0.0384829
SS29930_A_04351	dmlR	3.27219	0.0284984
SS29930_A_02349	ydiN	3.27751	0.0256124
SS29930_A_02297	GCA_000283715_01601	3.27808	0.0256124
SS29930_A_05131	yieC	3.28134	0.0272883
SS29930_A_00256	BZ172_13570	3.28135	0.0261812
SS29930_A_03031	SS29930_A_03031	3.28135	0.0261812
SS29930_A_00166	manX	3.2815	0.0377876
SS29930_A_05155	GCA_000283715_05264	3.2815	0.0377876
SS29930_A_00799	htrE	3.28167	0.0261807
SS29930_A_01639	GCA_000283715_05300	3.28167	0.0261807
SS29930_A_02531	GCA_000283715_03562	3.2828	0.0380859
SS29930_A_02542	GCA_000283715_05300	3.2828	0.0380859
SS29930_A_04910	GCA_000283715_04170	3.2828	0.0380859
SS29930_A_02761	abgT	3.28283	0.0247443
SS29930_A_00010	GCA_000283715_04582	3.28457	0.0291507
SS29930_A_02166	GCA_000283715_01471	3.2854	0.0355405
SS29930_A_00589	SS29930_A_00589	3.28551	0.0276464
SS29930_A_04761	ugpA	3.29061	0.0308553
SS29930_A_01583	SS29930_A_01583	3.2921	0.0329468
SS29930_A_00423	GCA_000283715_04929	3.29306	0.0247897
SS29930_A_00018	GCA_000283715_04590	3.29372	0.0253153
SS29930_A_03317	SS29930_A_03317	3.29488	0.0261812
SS29930_A_03208	GCA_000283715_03054	3.2971	0.0375988
SS29930_A_01017	iprA	3.2984	0.0287841
SS29930_A_04808	SS29930_A_04808	3.29918	0.0261807
SS29930_A_04476	GCA_000283715_05264	3.29945	0.0373009
SS29930_A_02981	GCA_000283715_05303	3.30063	0.0375186
SS29930_A_00796	GCA_000283715_05264	3.30122	0.0376155
SS29930_A_01764	SS29930_A_01764	3.30122	0.0376155
SS29930_A_03640	hyfC	3.30187	0.0247597
SS29930_A_00889	GCA_000283715_00238	3.30326	0.0247443
SS29930_A_03992	GCA_000283715_03281	3.30411	0.0375988
SS29930_A_05116	GCA_000283715_05300	3.30411	0.0375988
SS29930_A_01553	pdeI	3.30558	0.0253153
SS29930_A_02188	GCA_000283715_01496	3.30664	0.0359004
SS29930_A_03335	GCA_000283715_05281	3.30664	0.0359004
SS29930_A_04822	GCA_000283715_04086	3.3069	0.0261812
SS29930_A_02353	SS29930_A_02353	3.30852	0.0352983
SS29930_A_01466	SS29930_A_01466	3.31051	0.0247443
SS29930_A_00513	GCA_000283715_05176	3.31205	0.0333419
SS29930_A_02296	GCA_000283715_01600	3.31294	0.0249995
SS29930_A_02308	GCA_000283715_01612	3.31547	0.0276155
SS29930_A_00014	GCA_000283715_04586	3.31721	0.0291507
SS29930_A_04262	GCA_000283715_05316	3.32103	0.0353154
SS29930_A_04818	GCA_000283715_05338	3.32117	0.0247443
SS29930_A_01791	csgC	3.32169	0.0247443
SS29930_A_01460	SS29930_A_01460	3.32529	0.0363753
SS29930_A_03878	GCA_000283715_05300	3.32649	0.0324933
SS29930_A_01720	hyaC	3.32751	0.0247443
SS29930_A_03445	yfcV	3.32942	0.0287841
SS29930_A_01787	csgB	3.32953	0.0246979
SS29930_A_05330	GCA_000283715_04568	3.33031	0.0249995
SS29930_A_04814	GCA_000283715_04078	3.3313	0.0308553
SS29930_A_02666	GCA_000283715_05281	3.33181	0.0269451
SS29930_A_02023	GCA_000283715_05338	3.33559	0.0256124
SS29930_A_05211	BZ172_12055	3.33638	0.0248243
SS29930_A_03607	eutE	3.33671	0.0248401
SS29930_A_02668	BZ172_26805	3.33709	0.0342336
SS29930_A_00537	fimD	3.33893	0.0247166
SS29930_A_03493	BZ172_02495	3.33922	0.0247166
SS29930_A_02473	GCA_000283715_05303	3.34081	0.0261807
SS29930_A_02868	BZ172_27825	3.34081	0.0261807
SS29930_A_00999	SS29930_A_00999	3.342	0.0337479
SS29930_A_01197	BZ172_18645	3.34203	0.0247443
SS29930_A_05024	GCA_000283715_05281	3.34406	0.0247597
SS29930_A_04939	SS29930_A_04939	3.34482	0.0339042
SS29930_A_03458	SS29930_A_03458	3.34636	0.0247443
SS29930_A_02913	BZ172_27975	3.34914	0.0348987
SS29930_A_00313	phnG	3.35083	0.0261812
SS29930_A_02778	SS29930_A_02778	3.35162	0.0249995
SS29930_A_02682	SS29930_A_02682	3.35283	0.0347433
SS29930_A_01455	BZ172_19975	3.35355	0.0245799
SS29930_A_03479	BZ172_02400	3.35453	0.0245799
SS29930_A_02206	SS29930_A_02206	3.35533	0.034206
SS29930_A_04542	ycfR	3.35552	0.0167527
SS29930_A_01789	GCA_000283715_05264	3.35558	0.0267728
SS29930_A_03204	GCA_000283715_02467	3.35702	0.0349481
SS29930_A_03503	ybcO	3.35702	0.0349481
SS29930_A_01868	SS29930_A_01868	3.35835	0.0273211
SS29930_A_03603	SS29930_A_03603	3.36052	0.0349054
SS29930_A_05212	GCA_000283715_05300	3.36172	0.0286839
SS29930_A_00933	lafU	3.36321	0.0298641
SS29930_A_02090	pphA	3.36379	0.0336516
SS29930_A_03614	eutS	3.36564	0.0245799
SS29930_A_04135	GCA_000283715_03420	3.36615	0.0247443
SS29930_A_03880	BZ172_04570	3.36804	0.0328768
SS29930_A_00791	GCA_000283715_05281	3.36983	0.0284083
SS29930_A_04077	fucP	3.37041	0.016296
SS29930_A_05069	SS29930_A_05069	3.37158	0.0339946
SS29930_A_04017	ygbT	3.37432	0.0261807
SS29930_A_02165	GCA_000283715_01470	3.3749	0.0273211
SS29930_A_00757	ppdD	3.37497	0.0255609
SS29930_A_01019	GCA_000283715_00367	3.37544	0.0261812
SS29930_A_02994	GCA_000283715_03192	3.38078	0.0334145
SS29930_A_02306	GCA_000283715_01610	3.3815	0.0313753
SS29930_A_02797	BZ172_27440	3.38195	0.0247166
SS29930_A_01647	BZ172_17290	3.38419	0.0335884
SS29930_A_01736	SS29930_A_01736	3.38419	0.0335884
SS29930_A_02488	BZ172_25695	3.38502	0.0245799
SS29930_A_03958	srlD	3.38703	0.0247443
SS29930_A_04202	SS29930_A_04202	3.38989	0.0313753
SS29930_A_02022	GCA_000283715_05281	3.39307	0.0244186
SS29930_A_01418	rcbA	3.39329	0.0323424
SS29930_A_00685	fixB	3.39542	0.0241356
SS29930_A_03379	yfbM	3.39602	0.0245799
SS29930_A_02532	SS29930_A_02532	3.39781	0.0324908
SS29930_A_00643	yaaI	3.39979	0.0293087
SS29930_A_03473	BZ172_02370	3.40048	0.0247443
SS29930_A_01185	fimH	3.40176	0.025809
SS29930_A_00590	SS29930_A_00590	3.40302	0.0256124
SS29930_A_03013	fliR	3.40423	0.0251149
SS29930_A_02839	ymiA	3.40588	0.0249995
SS29930_A_05042	GCA_000283715_05303	3.40967	0.0261807
SS29930_A_00801	ecpD	3.41013	0.0314545
SS29930_A_04729	BZ172_10015	3.41099	0.0291507
SS29930_A_03249	yeiL	3.41164	0.0323424
SS29930_A_04268	GCA_000283715_03555	3.41231	0.0248906
SS29930_A_03566	SS29930_A_03566	3.41643	0.027846
SS29930_A_00035	GCA_000283715_04608	3.41689	0.0247443
SS29930_A_04043	SS29930_A_04043	3.41805	0.0247166
SS29930_A_01628	pgrR	3.41904	0.0308553
SS29930_A_04892	tisB	3.42102	5.84773e-08
SS29930_A_04336	BZ172_07000	3.42207	0.0238013
SS29930_A_03494	BZ172_02500	3.4224	0.0257809
SS29930_A_00658	GCA_000283715_03654	3.42283	0.0293252
SS29930_A_00915	BZ172_26290	3.42284	0.0240039
SS29930_A_02717	GCA_000283715_02010	3.42384	0.0245799
SS29930_A_03465	tfaE	3.42396	0.0321492
SS29930_A_03533	frc	3.42635	0.0152195
SS29930_A_01496	ybhL	3.42688	0.0140335
SS29930_A_02689	GCA_000283715_01983	3.42763	0.027481
SS29930_A_02936	GCA_000283715_05300	3.42773	0.0245799
SS29930_A_02335	fixX	3.43096	0.0312952
SS29930_A_02352	SS29930_A_02352	3.43096	0.0312952
SS29930_A_00009	GCA_000283715_04581	3.43118	0.0284083
SS29930_A_03519	GCA_000283715_05014	3.43323	0.025362
SS29930_A_00354	GCA_000283715_05281	3.43636	0.0316493
SS29930_A_02593	GCA_000283715_03054	3.43636	0.0316493
SS29930_A_02710	BZ172_27115	3.43636	0.0316493
SS29930_A_04376	GCA_000283715_03658	3.43636	0.0284083
SS29930_A_03713	yphF	3.43637	0.0257444
SS29930_A_03565	SS29930_A_03565	3.43946	0.027846
SS29930_A_00795	GCA_000283715_05291	3.44135	0.0275851
SS29930_A_00242	BZ172_13490	3.4425	0.0248709
SS29930_A_00514	GCA_000283715_05338	3.44287	0.0238013
SS29930_A_04578	SS29930_A_04578	3.44421	0.0256124
SS29930_A_04718	malP	3.44437	2.76425e-06
SS29930_A_03051	SS29930_A_03051	3.4458	0.0284083
SS29930_A_05019	SS29930_A_05019	3.4458	0.0284083
SS29930_A_00169	sorC	3.44782	0.0031347
SS29930_A_00487	yjgK	3.44789	0.0261812
SS29930_A_00176	BZ172_13415	3.4485	0.0244697
SS29930_A_03452	SS29930_A_03452	3.4487	0.0312952
SS29930_A_01429	BZ172_19890	3.44934	0.0238013
SS29930_A_00887	BZ172_16915	3.45029	0.0247166
SS29930_A_00793	SS29930_A_00793	3.4532	0.0314176
SS29930_A_02591	GCA_000283715_01882	3.45361	0.0286839
SS29930_A_02674	SS29930_A_02674	3.455	0.0301866
SS29930_A_03743	GCA_000283715_05354	3.457	0.0311255
SS29930_A_02592	GCA_000283715_05253	3.45824	0.0238013
SS29930_A_04884	aglB	3.45993	0.0296916
SS29930_A_02230	SS29930_A_02230	3.46025	0.0308553
SS29930_A_00071	metF	3.4613	0.000377839
SS29930_A_03847	ssrA	3.46363	7.31978e-15
SS29930_A_03643	hyfE	3.46423	0.0256124
SS29930_A_00717	SS29930_A_00717	3.46447	0.0253153
SS29930_A_02149	SS29930_A_02149	3.46511	0.0293352
SS29930_A_03012	fliQ	3.46607	0.0261812
SS29930_A_03633	BZ172_03215	3.46607	0.0261812
SS29930_A_04131	BZ172_05905	3.46639	0.0256124
SS29930_A_01621	SS29930_A_01621	3.46722	0.0261812
SS29930_A_01257	citC	3.46816	0.0287409
SS29930_A_04901	SS29930_A_04901	3.46978	0.0304571
SS29930_A_04334	papC	3.47185	0.0133375
SS29930_A_02528	GCA_000283715_01750	3.47269	0.0261812
SS29930_A_02611	GCA_000283715_01903	3.47391	0.0298641
SS29930_A_04819	GCA_000283715_05176	3.47391	0.0298641
SS29930_A_04279	tmk	3.4742	0.0238013
SS29930_A_03119	gmm	3.47577	0.0260763
SS29930_A_05169	GCA_000283715_04413	3.47677	0.0286839
SS29930_A_02863	SS29930_A_02863	3.47846	0.0238013
SS29930_A_03281	GCA_000283715_02167	3.4804	0.0238013
SS29930_A_00425	ulaB	3.48177	0.0296678
SS29930_A_02535	GCA_000283715_01743	3.48217	0.0291507
SS29930_A_02709	BZ172_27110	3.48222	0.0247166
SS29930_A_03151	SS29930_A_03151	3.48358	0.0238148
SS29930_A_00545	gntP	3.4856	0.0140335
SS29930_A_00501	SS29930_A_00501	3.4862	0.0247443
SS29930_A_02609	GCA_000283715_05176	3.48687	0.0292617
SS29930_A_04421	SS29930_A_04421	3.48755	0.0291507
SS29930_A_03049	SS29930_A_03049	3.49061	0.0256124
SS29930_A_03926	nrdI	3.49101	0.0253153
SS29930_A_03143	SS29930_A_03143	3.49152	6.76894e-08
SS29930_A_04732	GCA_000283715_03999	3.49244	0.0244697
SS29930_A_00441	BZ172_14585	3.49251	0.0253153
SS29930_A_01434	BZ172_19855	3.49328	0.0261807
SS29930_A_01934	GCA_000283715_05303	3.50036	0.0284255
SS29930_A_04164	ygfU	3.50098	0.0256124
SS29930_A_05329	GCA_000283715_04567	3.50098	0.0256124
SS29930_A_00011	GCA_000283715_04583	3.50308	0.0248709
SS29930_A_00062	GCA_000283715_05291	3.50408	0.0243364
SS29930_A_05118	focC	3.50715	0.0238013
SS29930_A_01958	GCA_000283715_03054	3.50791	0.0261807
SS29930_A_02010	GCA_000283715_01308	3.50791	0.0261807
SS29930_A_02431	GCA_000283715_05303	3.51027	0.0238148
SS29930_A_03205	GCA_000283715_02468	3.51037	0.0263174
SS29930_A_03454	GCA_000283715_02707	3.51234	0.0238013
SS29930_A_05218	BZ172_12130	3.51353	0.0256124
SS29930_A_01424	GCA_000283715_05176	3.51401	0.0238013
SS29930_A_00903	BZ172_17005	3.51501	0.0238013
SS29930_A_03734	BZ172_20070	3.51711	0.0238013
SS29930_A_04717	malQ	3.51723	2.86403e-07
SS29930_A_03285	GCA_000283715_02545	3.51954	0.0244697
SS29930_A_02189	GCA_000283715_01497	3.52001	0.0238013
SS29930_A_03463	GCA_000283715_02716	3.52026	0.0244199
SS29930_A_02979	SS29930_A_02979	3.52082	0.0268012
SS29930_A_02339	SS29930_A_02339	3.52098	0.0247443
SS29930_A_01831	flgC	3.52223	0.0238013
SS29930_A_05053	SS29930_A_05053	3.52516	0.0244697
SS29930_A_02888	GCA_000283715_05176	3.52611	0.025362
SS29930_A_02735	GCA_000283715_02026	3.5286	0.0238013
SS29930_A_00974	GCA_000283715_00324	3.52987	0.0240039
SS29930_A_03198	GCA_000283715_05165	3.5315	0.0238148
SS29930_A_01609	SS29930_A_01609	3.53303	0.0236599
SS29930_A_03505	BZ172_02560	3.53303	0.0236599
SS29930_A_02523	lsrA	3.53354	0.0261807
SS29930_A_03509	GCA_000283715_05264	3.53486	0.0238013
SS29930_A_00553	GCA_000283715_05150	3.53738	0.0253113
SS29930_A_05401	SS29930_A_05401	3.53739	0.0261807
SS29930_A_03758	GCA_000283715_03057	3.5391	0.0259874
SS29930_A_03798	GCA_000283715_03095	3.53981	0.0245799
SS29930_A_02663	GCA_000283715_05303	3.54316	0.0284683
SS29930_A_04284	SS29930_A_04284	3.54333	0.0247443
SS29930_A_00006	GCA_000283715_04578	3.54347	0.0245799
SS29930_A_01359	papC	3.54371	0.0244697
SS29930_A_00951	SS29930_A_00951	3.5446	0.0238013
SS29930_A_00489	SS29930_A_00489	3.54783	0.0247443
SS29930_A_02860	SS29930_A_02860	3.54784	0.0284083
SS29930_A_05405	SS29930_A_05405	3.54801	0.0238013
SS29930_A_01782	csgF	3.54955	0.0238013
SS29930_A_05213	BZ172_12075	3.55293	0.0247443
SS29930_A_03122	lacA	3.55669	0.0279
SS29930_A_03173	SS29930_A_03173	3.55784	0.0238148
SS29930_A_04190	6S	3.55885	4.99724e-18
SS29930_A_03957	srlB	3.55895	0.0244199
SS29930_A_00138	zraP	3.55999	0.0246979
SS29930_A_03313	SS29930_A_03313	3.56293	0.0246979
SS29930_A_01541	hpdA	3.56432	0.0238013
SS29930_A_04048	GCA_000283715_05316	3.56527	0.0245799
SS29930_A_02980	GCA_000283715_05176	3.56537	0.0244697
SS29930_A_02524	lsrA	3.57065	0.025809
SS29930_A_05229	metE	3.57101	5.38279e-06
SS29930_A_00970	SS29930_A_00970	3.57117	0.0278301
SS29930_A_04735	SS29930_A_04735	3.57117	0.0278301
SS29930_A_01975	SS29930_A_01975	3.57119	0.0261812
SS29930_A_04676	deoB	3.57376	0.0230297
SS29930_A_00357	cadB	3.57402	0.0253153
SS29930_A_02685	GCA_000283715_01979	3.5755	0.0238013
SS29930_A_01454	GCA_000283715_00779	3.57685	0.0247443
SS29930_A_04439	gatY	3.57743	0.0253153
SS29930_A_05154	GCA_000283715_05291	3.57765	0.0246979
SS29930_A_00976	BZ172_17425	3.5805	0.0238013
SS29930_A_02718	GCA_000283715_02011	3.58323	0.0238013
SS29930_A_01721	hyaC	3.58644	0.0225831
SS29930_A_01568	SS29930_A_01568	3.58928	0.0238013
SS29930_A_00906	BZ172_17015	3.59861	0.0226518
SS29930_A_02711	SS29930_A_02711	3.60051	0.0258085
SS29930_A_04680	BZ172_08985	3.60196	0.00835777
SS29930_A_01554	GCA_000283715_00872	3.60218	0.0261812
SS29930_A_01358	papC	3.60313	0.0238013
SS29930_A_05068	ldrD	3.60334	0.0245799
SS29930_A_02651	SS29930_A_02651	3.60535	0.0238013
SS29930_A_04677	deoB	3.60595	0.0238148
SS29930_A_05074	bcsF	3.61409	0.0261812
SS29930_A_03181	yehC	3.61494	0.0248401
SS29930_A_02951	BZ172_28275	3.61646	0.0238013
SS29930_A_05313	rhaM	3.61806	0.0238013
SS29930_A_04907	SS29930_A_04907	3.61864	0.0261807
SS29930_A_02741	GCA_000283715_05282	3.61959	0.0247443
SS29930_A_02171	GCA_000283715_01476	3.62097	0.0247166
SS29930_A_03531	BZ172_02705	3.62545	0.0123558
SS29930_A_01270	GCA_000283715_05300	3.6267	0.0253153
SS29930_A_00660	GCA_000283715_00026	3.6267	0.0258085
SS29930_A_02796	ycjO	3.62812	0.0228799
SS29930_A_02964	ldrA	3.63165	1.66034e-05
SS29930_A_04816	GCA_000283715_05291	3.63228	0.0238148
SS29930_A_00531	nanC	3.63231	0.0249995
SS29930_A_02783	SS29930_A_02783	3.63947	0.0244186
SS29930_A_01416	GCA_000283715_05176	3.63989	0.0245799
SS29930_A_01309	SS29930_A_01309	3.64243	0.0253153
SS29930_A_03577	GCA_000283715_05300	3.64295	0.0238013
SS29930_A_03277	SS29930_A_03277	3.64298	0.0247897
SS29930_A_00535	SS29930_A_00535	3.64536	0.0256124
SS29930_A_03511	GCA_000283715_02763	3.64793	0.0238148
SS29930_A_04675	php	3.64826	0.0225449
SS29930_A_02798	ycjM	3.65061	0.0247443
SS29930_A_01830	flgB	3.6513	0.0223437
SS29930_A_03481	BZ172_02410	3.65531	0.0238013
SS29930_A_02168	GCA_000283715_01473	3.65572	0.0253153
SS29930_A_01646	GCA_000283715_05282	3.65872	0.0238013
SS29930_A_04847	nagB	3.65872	0.0238013
SS29930_A_01388	SS29930_A_01388	3.65895	0.0238013
SS29930_A_02538	GCA_000283715_01740	3.66006	0.0238013
SS29930_A_02172	GCA_000283715_01477	3.66416	0.0247597
SS29930_A_03921	GCA_000283715_05150	3.66457	0.0223752
SS29930_A_02946	narI	3.66471	0.0014655
SS29930_A_03828	GCA_000283715_05316	3.66642	0.0238148
SS29930_A_04148	ygeW	3.67125	0.0238013
SS29930_A_02740	GCA_000283715_05281	3.67433	0.0245799
SS29930_A_04737	GCA_000283715_05300	3.67433	0.0245799
SS29930_A_01186	sfmF	3.67738	0.0225449
SS29930_A_02044	SS29930_A_02044	3.67921	0.0238013
SS29930_A_04848	SS29930_A_04848	3.68198	0.0223437
SS29930_A_00674	SS29930_A_00674	3.68244	0.0245799
SS29930_A_00953	GCA_000283715_05176	3.68359	0.0247597
SS29930_A_05149	SS29930_A_05149	3.68518	0.0247443
SS29930_A_04746	SS29930_A_04746	3.68699	0.0236398
SS29930_A_00272	SS29930_A_00272	3.68843	0.0247443
SS29930_A_04112	GCA_000283715_05303	3.68843	0.0247443
SS29930_A_02530	GCA_000283715_01748	3.69207	0.0238013
SS29930_A_00659	SS29930_A_00659	3.69424	0.0226993
SS29930_A_00314	phnF	3.69572	0.00732105
SS29930_A_03126	cysE	3.69722	0.0238013
SS29930_A_05158	GCA_000283715_04403	3.69749	0.0225224
SS29930_A_00278	soxR	3.69868	0.0226518
SS29930_A_01007	glmU	3.69957	0.0225449
SS29930_A_00080	GCA_000283715_04651	3.70017	0.0247443
SS29930_A_02079	GCA_000283715_05303	3.70017	0.0247443
SS29930_A_02024	GCA_000283715_05176	3.70026	0.0247443
SS29930_A_02737	GCA_000283715_01371	3.70125	0.0245799
SS29930_A_04140	GCA_000283715_05281	3.70145	0.0248158
SS29930_A_02713	GCA_000283715_05176	3.70243	0.0225449
SS29930_A_01441	GCA_000283715_01994	3.70541	0.0247443
SS29930_A_02738	rcbA	3.70765	0.0238013
SS29930_A_03005	fliJ	3.70825	0.0221356
SS29930_A_02346	atoD	3.71106	0.0225224
SS29930_A_01740	yccM	3.7207	0.0238013
SS29930_A_02413	GCA_000283715_05300	3.72527	0.0245799
SS29930_A_02544	safA	3.72527	0.0245799
SS29930_A_03929	proV	3.73247	7.89268e-05
SS29930_A_03329	SS29930_A_03329	3.73564	0.0244697
SS29930_A_01899	SS29930_A_01899	3.7365	0.0238013
SS29930_A_02587	GCA_000283715_01878	3.7405	0.0246979
SS29930_A_00536	fimD	3.74287	0.0225449
SS29930_A_01677	SS29930_A_01677	3.74334	0.0225449
SS29930_A_00319	SS29930_A_00319	3.74531	0.0238013
SS29930_A_04915	SS29930_A_04915	3.74531	0.0238013
SS29930_A_04862	SS29930_A_04862	3.74708	0.0238013
SS29930_A_00020	GCA_000283715_04592	3.74788	0.0221356
SS29930_A_02162	GCA_000283715_05282	3.75002	0.0244697
SS29930_A_04273	GCA_000283715_03560	3.75056	0.0236398
SS29930_A_03724	GlmY_tke1	3.75577	3.11665e-17
SS29930_A_04113	GCA_000283715_05300	3.75737	0.0236664
SS29930_A_02933	GCA_000283715_02214	3.76217	0.0236398
SS29930_A_01252	citG	3.76822	0.0238013
SS29930_A_03179	SS29930_A_03179	3.76822	0.0238013
SS29930_A_03772	GCA_000283715_05196	3.76822	0.0238013
SS29930_A_02277	hin	3.77241	0.0238013
SS29930_A_00016	GCA_000283715_04588	3.77547	0.0223437
SS29930_A_00676	SS29930_A_00676	3.77859	0.00506082
SS29930_A_03919	GCA_000283715_03654	3.78065	0.0228723
SS29930_A_01763	rutA	3.78522	0.0223437
SS29930_A_05061	BZ172_11170	3.78762	0.0238013
SS29930_A_03478	BZ172_02395	3.78792	0.0219884
SS29930_A_01805	GCA_000283715_03054	3.79134	0.0223437
SS29930_A_01188	SS29930_A_01188	3.79645	0.0238013
SS29930_A_05228	metR	3.79893	8.47892e-05
SS29930_A_02909	GCA_000283715_05338	3.80934	0.0223437
SS29930_A_03130	BZ172_00520	3.80941	0.0223437
SS29930_A_01759	rutC	3.81398	0.0225224
SS29930_A_00440	SS29930_A_00440	3.8159	0.0236398
SS29930_A_00687	fixX	3.8159	0.0236398
SS29930_A_01356	BZ172_19525	3.8715	0.00464005
SS29930_A_02043	BZ172_23465	3.93646	0.0031347
SS29930_A_02301	GCA_000283715_01605	4.00996	0.00326606
SS29930_A_04679	yhfX	4.03552	0.00324162
SS29930_A_00787	yadC	4.04848	0.00170733
SS29930_A_01149	copA	4.1428	3.36682e-20
SS29930_A_02075	rcbA	4.17442	0.00116395
SS29930_A_05065	ldrD	4.19946	4.20458e-07
SS29930_A_03806	grcA	4.20076	1.54962e-20
SS29930_A_01520	mcbA	4.22009	5.25855e-16
SS29930_A_00277	SS29930_A_00277	4.35812	3.97537e-08
SS29930_A_00475	treB	4.35959	6.57575e-17
SS29930_A_00438	BZ172_14560	4.3619	0.000119007
SS29930_A_02573	yddG	4.40516	6.34472e-06
SS29930_A_05070	ldrD_5	4.45829	1.64845e-06
SS29930_A_00362	cadC	4.47344	0.000624205
SS29930_A_00550	BZ172_15150	4.71138	0.000148655
SS29930_A_04883	glvC	4.94498	0.00100381
SS29930_A_01187	bvgA	5.02731	3.82349e-05
SS29930_A_04432	gatZ	5.11165	1.31909e-07
SS29930_A_04068	CsrB	5.18916	7.50053e-15
SS29930_A_00356	cadA	5.20237	1.86917e-05
SS29930_A_03161	gatA	5.32229	1.40033e-05
SS29930_A_02607	mcbR	5.32386	2.11645e-05
SS29930_A_01750	GCA_000283715_01060	5.32853	1.28238e-05
SS29930_A_02804	pspA	5.54089	8.64374e-26
SS29930_A_01459	BZ172_19995	5.67486	9.48404e-07
SS29930_A_01291	BZ172_19150	5.7775	1.29434e-06
SS29930_A_04885	aglB	6.08836	1.89671e-14

## Sheet: ST6
Supplementary Table 6: DEGs identified in S. sonnei when compared to S. flexneri during C. elegans infection at 10 mpi.
Gene ID (SS)	prefered name	Log2 fold change	p value adjusted	Commonly found in 24 hpi
SS29930_A_03036	hiuH	-9.50609	2.14195e-10	Downregulated
SS29930_A_05000	lldP	-3.51785	0.0087453
SS29930_A_04184	gcvT	-3.38241	0.023729
SS29930_A_01666	ompF	-3.0555	6.43148e-05
SS29930_A_01638	aroA	-2.25063	0.00732262
SS29930_A_01894	icd	-2.22559	0.0279533
SS29930_A_01437	hok_toxin_01437	1.43135	0.0230469	Upregulated
SS29930_A_01528	ompX	1.64374	0.023729
SS29930_A_00404	miaA	1.79197	0.0452379	Upregulated
SS29930_A_01400	BZ172_19740	1.79972	0.0481039	Upregulated
SS29930_A_02260	rplT	1.88036	0.0137116	Upregulated
SS29930_A_00644	dnaK	1.89133	0.0155363
SS29930_A_04422	RNaseP_bact_a	1.91883	0.00135985	Upregulated
SS29930_A_00597	osmY	1.98242	0.0414594
SS29930_A_01700	ompA	1.99946	0.0289266
SS29930_A_02197	gapA	2.01979	0.00305098
SS29930_A_04365	patA	2.10832	0.00140541
SS29930_A_02764	ydaA	2.12272	0.00552846
SS29930_A_02935	adhE	2.16405	0.00549168
SS29930_A_04190	6S	2.20166	6.43148e-05	Upregulated
SS29930_A_01085	bolA	2.24654	0.0121533
SS29930_A_01526	dps	2.2947	0.00229587
SS29930_A_03924	ygaM	2.50272	0.000507041	Upregulated
SS29930_A_03820	clpB	2.51752	0.00135985	Upregulated
SS29930_A_03221	yohC	2.53037	0.00266023	Upregulated
SS29930_A_00254	yjbJ	2.6612	8.43262e-05	Upregulated
SS29930_A_03847	ssrA	2.71198	1.78422e-07	Upregulated
SS29930_A_03617	tktB	2.92302	0.000436995
SS29930_A_01967	otsA	2.97473	0.0243983	Upregulated
SS29930_A_03724	GlmY_tke1	3.10346	0.0220792	Upregulated
SS29930_A_03311	ompC	3.11916	3.72782e-05
SS29930_A_01605	cspD	3.24011	6.61855e-06	Upregulated
SS29930_A_00745	lpxC	3.42925	1.72456e-13	Upregulated
SS29930_A_04318	ygiN	3.53586	0.00305098
SS29930_A_03576	crr	3.57232	2.60314e-05	Upregulated
SS29930_A_01816	bssS	3.89985	0.000313061	Upregulated
SS29930_A_02552	gadC	4.10247	0.00245542
SS29930_A_05037	BZ172_11035	4.17379	0.000134023	Upregulated
SS29930_A_04828	hdeA	4.71436	0.0106281
SS29930_A_03699	csiE	4.97733	0.00842137
SS29930_A_02463	ynfM	5.02551	7.34858e-06	Upregulated
SS29930_A_01103	cof	5.32276	0.00341375	Upregulated
SS29930_A_03016	BZ172_28630	5.46045	0.000251061	Upregulated
SS29930_A_04829	hdeD	5.51554	0.00311582
SS29930_A_03931	proX	5.72763	0.0137116
SS29930_A_02551	gadB	6.1968	0.000582067
SS29930_A_04824	BZ172_09410	6.516	0.000231931
SS29930_A_04839	gadB	6.57625	2.47383e-05
SS29930_A_01754	ymdF	7.39709	1.42605e-19	Upregulated

## Sheet: ST7
Supplementary Table 7: DEGs identified in S. sonnei when compared to S. flexneri during C. elegans infection at 24 hpi.
Gene ID	prefered name	Log2 fold change	p value adjusted	Commonly found in 10 mpi
SS29930_A_02225	astD	-5.54337	0.00525118
SS29930_A_03036	hiuH	-5.04483	0.0027991	Downregulated
SS29930_A_02224	astA	-4.4923	0.0319767
SS29930_A_05304	fdoG	-3.52629	0.0319767
SS29930_A_00047	glpK	-3.49801	0.0139415
SS29930_A_00434	rpsF	-3.1417	0.0284609
SS29930_A_05052	dppA	-2.36795	0.000523016
SS29930_A_03382	nuoL	-2.26293	0.0354603
SS29930_A_00444	cycA	-2.05853	0.00314377
SS29930_A_05320	sodA	-1.67663	0.00266088
SS29930_A_00369	aspA	-1.45205	0.0303948
SS29930_A_05101	atpD	-1.44222	0.00266088
SS29930_A_00766	lpd	-1.36861	0.0169417
SS29930_A_00283	acs	-1.30769	0.000669857
SS29930_A_05103	atpA	-1.04908	0.028646
SS29930_A_01633	pflB	1.05158	0.0215764
SS29930_A_03576	crr	1.26306	0.0295767	Upregulated
SS29930_A_00404	miaA	1.28483	0.0291175	Upregulated
SS29930_A_03949	csrA	1.41011	0.0353157
SS29930_A_03820	clpB	1.68461	0.00373809	Upregulated
SS29930_A_02258	infC	1.69499	0.0430225
SS29930_A_01157	ybbN	1.70075	0.0139415
SS29930_A_01400	BZ172_19740	1.77732	0.0146379	Upregulated
SS29930_A_01816	bssS	1.89331	0.0319767	Upregulated
SS29930_A_03684	SS29930_A_03684	1.96477	0.0169417
SS29930_A_00654	nhaA	1.96663	0.0411807
SS29930_A_04422	RNaseP_bact_a	2.01143	1.46591e-12	Upregulated
SS29930_A_00052	hslU	2.01322	1.72441e-05
SS29930_A_01967	otsA	2.04601	0.00208264	Upregulated
SS29930_A_03853	smpA	2.26453	0.0357673
SS29930_A_03924	ygaM	2.29545	9.98818e-06	Upregulated
SS29930_A_04975	waaP	2.4552	0.0477132
SS29930_A_02259	rpmI	2.4741	0.00266216
SS29930_A_01605	cspD	2.48488	4.87365e-13	Upregulated
SS29930_A_01033	yaiA	2.51834	0.0127621
SS29930_A_03806	grcA	2.64038	0.00993704
SS29930_A_01870	ycfJ	2.65253	0.00900956
SS29930_A_04757	yhhA	2.69536	1.28622e-06
SS29930_A_00254	yjbJ	2.72145	4.2793e-20	Upregulated
SS29930_A_02260	rplT	2.73353	6.96131e-06	Upregulated
SS29930_A_01495	yccA	2.79161	1.22502e-08
SS29930_A_03221	yohC	2.80967	4.807e-10	Upregulated
SS29930_A_01557	bssR	2.83874	6.77335e-06
SS29930_A_05037	BZ172_11035	2.98994	3.92619e-06	Upregulated
SS29930_A_00097	yijD	3.02359	0.00373809
SS29930_A_00318	BZ172_13910	3.03811	1.79154e-05
SS29930_A_02249	yniB	3.25441	0.00360832
SS29930_A_00454	BZ172_14655	3.27716	8.75894e-29
SS29930_A_02201	ansA	3.2784	0.0139415
SS29930_A_01696	rmf	3.3135	8.89109e-05
SS29930_A_01103	cof	3.51941	0.000619577	Upregulated
SS29930_A_00124	thiH	3.55311	0.00525445
SS29930_A_04341	SS29930_A_04341	4.05688	0.0358952
SS29930_A_02659	ynbD	4.18727	0.00924305
SS29930_A_00129	thiC	4.22369	3.01602e-05
SS29930_A_03724	GlmY_tke1	4.52301	1.71507e-10	Upregulated
SS29930_A_01437	hok_toxin_01437	4.59076	2.39008e-15	Upregulated
SS29930_A_05391	mbeA	4.84289	0.00273106
SS29930_A_00745	lpxC	5.23066	3.22225e-43	Upregulated
SS29930_A_03847	ssrA	5.61544	2.84812e-41	Upregulated
SS29930_A_03016	BZ172_28630	5.83497	4.01995e-12	Upregulated
SS29930_A_01520	mcbA	5.95999	1.83852e-12
SS29930_A_01754	BZ172_21760	6.17171	6.7291e-25	Upregulated
SS29930_A_02463	ynfM	6.21016	5.81853e-08	Upregulated
SS29930_A_04190	6S	6.24622	5.36496e-106	Upregulated
